# Supplementary material for: Genetic Diversity, Admixture and Analysis of Homozygous-by-Descent (HBD) Segments of Russian Wild Boar
Source: Biology (Basel). 2022 Jan 27;11(2):203. doi: 10.3390/biology11020203 (PMC8869248; doi:10.3390/biology11020203)
Supplement: Supplementary file 1 [file biology-11-00203-s001.zip]

Archive with 5 entries (5 files):
- Figure S1. cv_all_wild_boars CV.pdf
- Figure S2. cv_dom_CV.pdf
- Table S1. Samples and genotyping panels.xlsx
- Table S2. Parameter Q K=15 domestic and russian wild boar.xlsx
- Table S3. Parameter Q K=18 all wild boars.xlsx
