# Supplementary material for: Genetic Diversity, Admixture and Analysis of Homozygous-by-Descent (HBD) Segments of Russian Wild Boar
Source: Biology (Basel). 2022 Jan 27;11(2):203. doi: 10.3390/biology11020203 (PMC8869248; doi:10.3390/biology11020203)
Supplement: Supplementary file 1 [file biology-11-00203-s001.zip › Table S1. Samples and genotyping panels.xlsx]

## Sheet: WB
POP	80К	60К	TOTAL
Amur	14		14
Arkhangelsk	2	7	9
Bashkortostan		2	2
Chelyabinsk		2	2
Irkutsk	2		2
Ivanovo		1	1
Kalinigrad		1	1
Khabarovsk	2	6	8
Kharkov		2	2
Kirov		5	5
Komi	1		1
Krasnodar	4	1	5
Kurgan	2	5	7
Kursk	1	1	2
Leningrad	3	3	6
Mari_El		1	1
Nizhny_Novgorod		5	5
Omsk	2	1	3
Orenburg	1	1	2
Penza	2	1	3
Primorsky	3	40	43
Saratov		1	1
Smolensk		4	4
Sverdlovsk	2	1	3
Tambov		1	1
Tatarstan		2	2
Tver		1	1
Tyumen	6	4	10
Udmurt		4	4
Vladimir		4	4
Volgograd		8	8
Vologda	3	1	4
														0
														0
														0
														0
														0
														0
														0
														0
														0
														0
														0
														0
