# Supplementary material for: Genetic Diversity, Admixture and Analysis of Homozygous-by-Descent (HBD) Segments of Russian Wild Boar
Source: Biology (Basel). 2022 Jan 27;11(2):203. doi: 10.3390/biology11020203 (PMC8869248; doi:10.3390/biology11020203)
Supplement: Supplementary file 1 [file biology-11-00203-s001.zip › Table S2. Parameter Q K=15 domestic and russian wild boar.xlsx]

## Sheet: Лист1
Amur	0.461969	0.537901	1e-05	1e-05	1e-05	1e-05	1e-05	1e-05	1e-05	1e-05	1e-05	1e-05	1e-05	1e-05	1e-05
Amur	1e-05	0.99986	1e-05	1e-05	1e-05	1e-05	1e-05	1e-05	1e-05	1e-05	1e-05	1e-05	1e-05	1e-05	1e-05
Amur	0.420228	0.579642	1e-05	1e-05	1e-05	1e-05	1e-05	1e-05	1e-05	1e-05	1e-05	1e-05	1e-05	1e-05	1e-05
Amur	0.441306	0.558564	1e-05	1e-05	1e-05	1e-05	1e-05	1e-05	1e-05	1e-05	1e-05	1e-05	1e-05	1e-05	1e-05
Amur	0.523411	0.476459	1e-05	1e-05	1e-05	1e-05	1e-05	1e-05	1e-05	1e-05	1e-05	1e-05	1e-05	1e-05	1e-05
Amur	0.5398	0.46007	1e-05	1e-05	1e-05	1e-05	1e-05	1e-05	1e-05	1e-05	1e-05	1e-05	1e-05	1e-05	1e-05
Amur	0.450852	0.549018	1e-05	1e-05	1e-05	1e-05	1e-05	1e-05	1e-05	1e-05	1e-05	1e-05	1e-05	1e-05	1e-05
Amur	0.490687	0.509183	1e-05	1e-05	1e-05	1e-05	1e-05	1e-05	1e-05	1e-05	1e-05	1e-05	1e-05	1e-05	1e-05
Amur	0.435445	0.564425	1e-05	1e-05	1e-05	1e-05	1e-05	1e-05	1e-05	1e-05	1e-05	1e-05	1e-05	1e-05	1e-05
Amur	0.365714	0.634156	1e-05	1e-05	1e-05	1e-05	1e-05	1e-05	1e-05	1e-05	1e-05	1e-05	1e-05	1e-05	1e-05
Amur	0.449598	0.550266	1.5e-05	1e-05	1e-05	1e-05	1e-05	1e-05	1e-05	1e-05	1.1e-05	1e-05	1e-05	1e-05	1e-05
Amur	0.457606	0.542263	1e-05	1e-05	1e-05	1e-05	1e-05	1.1e-05	1e-05	1e-05	1e-05	1e-05	1e-05	1e-05	1e-05
Amur	0.481268	0.518602	1e-05	1e-05	1e-05	1e-05	1e-05	1e-05	1e-05	1e-05	1e-05	1e-05	1e-05	1e-05	1e-05
Amur	1e-05	0.99986	1e-05	1e-05	1e-05	1e-05	1e-05	1e-05	1e-05	1e-05	1e-05	1e-05	1e-05	1e-05	1e-05
Arkhangelsk	1e-05	1e-05	0.008328	0.989313	1e-05	0.002239	1e-05	1e-05	1e-05	1e-05	1e-05	1e-05	1e-05	1e-05	1e-05
Arkhangelsk	1e-05	1e-05	1e-05	0.99986	1e-05	1e-05	1e-05	1e-05	1e-05	1e-05	1e-05	1e-05	1e-05	1e-05	1e-05
Arkhangelsk	1e-05	1e-05	0.023215	0.976655	1e-05	1e-05	1e-05	1e-05	1e-05	1e-05	1e-05	1e-05	1e-05	1e-05	1e-05
Arkhangelsk	0.026799	1e-05	0.001455	0.956015	0.011425	1e-05	1e-05	1e-05	1e-05	1e-05	1e-05	1e-05	1e-05	0.000335	0.00388
Arkhangelsk	0.043479	1e-05	0.035577	0.915277	1e-05	1e-05	1e-05	0.000594	1e-05	1e-05	1e-05	1e-05	1e-05	0.004973	1e-05
Arkhangelsk	1e-05	1e-05	0.006739	0.981117	1e-05	0.002927	1e-05	1e-05	0.009106	1e-05	1e-05	1e-05	1e-05	1e-05	1e-05
Arkhangelsk	1e-05	1e-05	0.04782	0.920849	1e-05	0.012976	1e-05	1e-05	0.001321	0.010684	1e-05	0.00626	1e-05	1e-05	1e-05
Arkhangelsk	0.012252	0.006384	0.036867	0.906985	1e-05	0.016716	0.000463	1e-05	1e-05	0.014319	1e-05	0.005945	1e-05	1e-05	1e-05
Bashkortostan	1e-05	0.03831	1e-05	0.947077	1e-05	1e-05	0.006728	0.003577	1e-05	1e-05	1e-05	0.004207	1e-05	1e-05	1e-05
Bashkortostan	0.032591	1e-05	1e-05	0.936941	1e-05	1e-05	1e-05	0.005562	0.005724	0.002381	1e-05	1e-05	1e-05	0.013684	0.003036
Chelyabinsk	0.02066	1e-05	0.044048	0.904737	0.013421	1e-05	1e-05	1e-05	1e-05	1e-05	1e-05	1e-05	1e-05	1e-05	0.017033
Chelyabinsk	0.007717	1e-05	0.028225	0.946524	1e-05	1e-05	0.017244	0.00019	1e-05	1e-05	1e-05	1e-05	1e-05	1e-05	1e-05
DUR	1e-05	1e-05	1e-05	1e-05	1e-05	1e-05	1e-05	1e-05	1e-05	0.99986	1e-05	1e-05	1e-05	1e-05	1e-05
DUR	1e-05	1e-05	1e-05	1e-05	1e-05	1e-05	1e-05	1e-05	1e-05	0.99986	1e-05	1e-05	1e-05	1e-05	1e-05
DUR	1e-05	1e-05	1e-05	1e-05	1e-05	1e-05	1e-05	1e-05	1e-05	0.99986	1e-05	1e-05	1e-05	1e-05	1e-05
DUR	1e-05	1e-05	1e-05	1e-05	1e-05	1e-05	1e-05	1e-05	1e-05	0.99986	1e-05	1e-05	1e-05	1e-05	1e-05
DUR	1e-05	1e-05	1e-05	1e-05	1e-05	1e-05	1e-05	1e-05	1e-05	0.99986	1e-05	1e-05	1e-05	1e-05	1e-05
DUR	1e-05	1e-05	1e-05	1e-05	1e-05	1e-05	1e-05	1e-05	1e-05	0.99986	1e-05	1e-05	1e-05	1e-05	1e-05
DUR	1e-05	1e-05	1e-05	1e-05	1e-05	1e-05	1e-05	1e-05	1e-05	0.99986	1e-05	1e-05	1e-05	1e-05	1e-05
DUR	1e-05	1e-05	1e-05	1e-05	1e-05	1e-05	1e-05	1e-05	1e-05	0.99986	1e-05	1e-05	1e-05	1e-05	1e-05
DUR	1e-05	1e-05	1e-05	1e-05	1e-05	1e-05	1e-05	1e-05	1e-05	0.99986	1e-05	1e-05	1e-05	1e-05	1e-05
DUR	1e-05	1e-05	1e-05	1e-05	1e-05	1e-05	1e-05	1e-05	1e-05	0.99986	1e-05	1e-05	1e-05	1e-05	1e-05
DUR	1e-05	1e-05	1e-05	1e-05	0.007319	1e-05	0.121383	1e-05	1e-05	0.871178	1e-05	1e-05	1e-05	1e-05	1e-05
DUR	1e-05	1e-05	1e-05	1e-05	0.002404	1e-05	1e-05	1e-05	1e-05	0.997466	1e-05	1e-05	1e-05	1e-05	1e-05
DUR	1e-05	1e-05	1e-05	1e-05	0.021568	1e-05	1e-05	1e-05	1e-05	0.978302	1e-05	1e-05	1e-05	1e-05	1e-05
DUR	1e-05	1e-05	1e-05	1e-05	1e-05	1e-05	0.088799	1e-05	1e-05	0.911071	1e-05	1e-05	1e-05	1e-05	1e-05
DUR	1e-05	1e-05	1e-05	1e-05	1e-05	1e-05	0.035185	1e-05	1e-05	0.964685	1e-05	1e-05	1e-05	1e-05	1e-05
DUR	1e-05	1e-05	1e-05	1e-05	0.004034	1e-05	0.012557	1e-05	1e-05	0.983289	1e-05	1e-05	1e-05	1e-05	1e-05
DUR	1e-05	1e-05	1e-05	1e-05	1e-05	1e-05	1e-05	1e-05	1e-05	0.99986	1e-05	1e-05	1e-05	1e-05	1e-05
DUR	1e-05	1e-05	1e-05	1e-05	1e-05	1e-05	0.003088	1e-05	1e-05	0.996782	1e-05	1e-05	1e-05	1e-05	1e-05
DUR	1e-05	1e-05	1e-05	1e-05	0.081969	1e-05	1e-05	1e-05	1e-05	0.917901	1e-05	1e-05	1e-05	1e-05	1e-05
DUR	1e-05	1e-05	0.007212	1e-05	0.054388	1e-05	0.685876	0.006684	1e-05	0.235415	1e-05	0.010335	1e-05	1e-05	1e-05
DUR	1e-05	1e-05	1e-05	1e-05	0.077682	1e-05	0.788519	1e-05	1e-05	0.133679	1e-05	1e-05	1e-05	1e-05	1e-05
DUR	1e-05	1e-05	1e-05	1e-05	0.038121	1e-05	0.701295	1e-05	1e-05	0.24564	1e-05	1e-05	0.014834	1e-05	1e-05
DUR	1e-05	1e-05	1e-05	1e-05	0.070113	1e-05	0.700172	1e-05	1e-05	0.229594	1e-05	1e-05	1e-05	1e-05	1e-05
DUR	1e-05	1e-05	1e-05	1e-05	0.018115	1e-05	0.853678	1e-05	1e-05	0.12298	0.005118	1e-05	1e-05	1e-05	1e-05
DUR	1e-05	1e-05	1e-05	1e-05	0.111991	1e-05	0.736126	1e-05	1e-05	0.151763	1e-05	1e-05	1e-05	1e-05	1e-05
DUR	1e-05	1e-05	1e-05	1e-05	0.99986	1e-05	1e-05	1e-05	1e-05	1e-05	1e-05	1e-05	1e-05	1e-05	1e-05
DUR	1e-05	1e-05	1e-05	1e-05	0.99986	1e-05	1e-05	1e-05	1e-05	1e-05	1e-05	1e-05	1e-05	1e-05	1e-05
DUR	1e-05	1e-05	1e-05	1e-05	0.938055	1e-05	0.061815	1e-05	1e-05	1e-05	1e-05	1e-05	1e-05	1e-05	1e-05
DUR	1e-05	1e-05	1e-05	1e-05	0.99986	1e-05	1e-05	1e-05	1e-05	1e-05	1e-05	1e-05	1e-05	1e-05	1e-05
DUR	1e-05	1e-05	1e-05	1e-05	0.999857	1e-05	1e-05	1.2e-05	1e-05	1e-05	1e-05	1.1e-05	1e-05	1e-05	1e-05
DUR	1e-05	1e-05	1e-05	1e-05	0.989475	1e-05	1e-05	1e-05	1e-05	0.010395	1e-05	1e-05	1e-05	1e-05	1e-05
DUR	1e-05	1e-05	1e-05	1e-05	0.99986	1e-05	1e-05	1e-05	1e-05	1e-05	1e-05	1e-05	1e-05	1e-05	1e-05
DUR	1e-05	1e-05	1e-05	1e-05	0.891616	1e-05	0.020416	1e-05	1e-05	0.087848	1e-05	1e-05	1e-05	1e-05	1e-05
DUR	1e-05	1e-05	1e-05	1e-05	0.99986	1e-05	1e-05	1e-05	1e-05	1e-05	1e-05	1e-05	1e-05	1e-05	1e-05
DUR	1e-05	1e-05	1e-05	1e-05	0.99986	1e-05	1e-05	1e-05	1e-05	1e-05	1e-05	1e-05	1e-05	1e-05	1e-05
DUR	1e-05	1e-05	1e-05	1e-05	0.99986	1e-05	1e-05	1e-05	1e-05	1e-05	1e-05	1e-05	1e-05	1e-05	1e-05
DUR	1e-05	1e-05	1e-05	1e-05	0.99986	1e-05	1e-05	1e-05	1e-05	1e-05	1e-05	1e-05	1e-05	1e-05	1e-05
DUR	1e-05	1e-05	1e-05	1e-05	0.99986	1e-05	1e-05	1e-05	1e-05	1e-05	1e-05	1e-05	1e-05	1e-05	1e-05
DUR	1e-05	1e-05	1e-05	1e-05	0.96338	1e-05	0.03649	1e-05	1e-05	1e-05	1e-05	1e-05	1e-05	1e-05	1e-05
DUR	1e-05	1e-05	1e-05	1e-05	0.016806	1e-05	0.614825	1e-05	1e-05	0.368249	1e-05	1e-05	1e-05	1e-05	1e-05
DUR	1e-05	1e-05	1e-05	1e-05	1e-05	1e-05	0.99986	1e-05	1e-05	1e-05	1e-05	1e-05	1e-05	1e-05	1e-05
DUR	1e-05	1e-05	1e-05	1e-05	0.010141	1e-05	0.989729	1e-05	1e-05	1e-05	1e-05	1e-05	1e-05	1e-05	1e-05
DUR	1e-05	1e-05	1e-05	1e-05	1e-05	1e-05	0.99986	1e-05	1e-05	1e-05	1e-05	1e-05	1e-05	1e-05	1e-05
DUR	1e-05	1e-05	1e-05	1e-05	0.024887	1e-05	0.974983	1e-05	1e-05	1e-05	1e-05	1e-05	1e-05	1e-05	1e-05
DUR	1e-05	1e-05	1e-05	1e-05	1e-05	1e-05	0.557591	1e-05	1e-05	0.442279	1e-05	1e-05	1e-05	1e-05	1e-05
DUR	1e-05	1e-05	1e-05	1e-05	0.00704	1e-05	0.517533	1e-05	1e-05	0.475307	1e-05	1e-05	1e-05	1e-05	1e-05
DUR	1e-05	1e-05	1e-05	1e-05	0.031878	1e-05	0.530255	0.013356	0.005782	0.418629	1e-05	1e-05	1e-05	1e-05	1e-05
DUR	1e-05	1e-05	1e-05	1e-05	1e-05	1e-05	0.99986	1e-05	1e-05	1e-05	1e-05	1e-05	1e-05	1e-05	1e-05
DUR	1e-05	1e-05	1e-05	0.006848	0.031422	1e-05	0.47091	1e-05	1e-05	0.484541	0.00618	1e-05	1e-05	1e-05	1e-05
DUR	1e-05	1e-05	1e-05	1e-05	0.00297	1e-05	0.693272	1e-05	1e-05	0.303638	1e-05	1e-05	1e-05	1e-05	1e-05
DUR	0.003246	1e-05	1.3e-05	1e-05	0.043303	1e-05	0.597465	1e-05	1e-05	0.355873	1e-05	1e-05	1e-05	1e-05	1e-05
DUR	1e-05	1e-05	1e-05	1e-05	1.5e-05	1e-05	0.646269	1e-05	1e-05	0.353596	1e-05	1e-05	1e-05	1e-05	1e-05
DUR	1e-05	1e-05	1.2e-05	1e-05	0.024539	1e-05	0.552666	1e-05	1e-05	0.409945	1e-05	1e-05	1e-05	1e-05	0.012738
DUR	1e-05	1e-05	1e-05	1e-05	1.8e-05	1e-05	0.590384	1e-05	1e-05	0.408326	0.001162	1e-05	1e-05	1e-05	1e-05
DUR	1e-05	1e-05	1e-05	1e-05	1e-05	1e-05	0.657868	1e-05	1e-05	0.342002	1e-05	1e-05	1e-05	1e-05	1e-05
DUR	1e-05	1e-05	1e-05	1e-05	1e-05	1e-05	0.634108	1e-05	1e-05	0.365762	1e-05	1e-05	1e-05	1e-05	1e-05
DUR	1e-05	0.002376	1e-05	1.4e-05	0.072612	1e-05	0.542519	1e-05	1e-05	0.375779	1e-05	0.00661	1e-05	1e-05	1e-05
DUR	1e-05	1e-05	1e-05	1e-05	0.039758	1e-05	0.960112	1e-05	1e-05	1e-05	1e-05	1e-05	1e-05	1e-05	1e-05
DUR	1e-05	1e-05	1e-05	1e-05	0.048773	1e-05	0.951097	1e-05	1e-05	1e-05	1e-05	1e-05	1e-05	1e-05	1e-05
DUR	1e-05	1e-05	1e-05	1e-05	0.033175	1e-05	0.815213	1e-05	1e-05	0.151491	1e-05	1e-05	1e-05	1e-05	1e-05
DUR	1e-05	1e-05	1e-05	1e-05	0.061498	1e-05	0.918493	1e-05	1e-05	0.019889	1e-05	1e-05	1e-05	1e-05	1e-05
DUR	1e-05	1e-05	1e-05	1e-05	0.013407	1e-05	0.917135	1e-05	1e-05	0.069337	1e-05	1e-05	1e-05	1e-05	1e-05
DUR	1e-05	1e-05	1e-05	1e-05	0.065461	1e-05	0.934409	1e-05	1e-05	1e-05	1e-05	1e-05	1e-05	1e-05	1e-05
DUR	1e-05	1e-05	1e-05	1e-05	0.04753	1e-05	0.95234	1e-05	1e-05	1e-05	1e-05	1e-05	1e-05	1e-05	1e-05
DUR	1e-05	1e-05	1e-05	1e-05	0.054567	1e-05	0.917676	1e-05	1e-05	0.027637	1e-05	1e-05	1e-05	1e-05	1e-05
DUR	1e-05	1.9e-05	1e-05	1e-05	0.040681	1e-05	0.740138	0.004069	0.001467	0.168999	0.014427	1e-05	0.003422	1e-05	0.026717
DUR	1e-05	1e-05	1e-05	1e-05	1e-05	1e-05	0.997525	1e-05	1e-05	0.002345	1e-05	1e-05	1e-05	1e-05	1e-05
DUR	1e-05	1e-05	0.004813	1e-05	0.122876	1e-05	0.752875	0.013293	1e-05	0.082008	1e-05	0.024045	1e-05	1e-05	1e-05
DUR	1e-05	1e-05	1e-05	1e-05	0.094295	1e-05	0.84156	1e-05	1e-05	0.064025	1e-05	1e-05	1e-05	1e-05	1e-05
DUR	1e-05	1e-05	1e-05	1e-05	0.022508	1e-05	0.977362	1e-05	1e-05	1e-05	1e-05	1e-05	1e-05	1e-05	1e-05
DUR	1e-05	1e-05	1e-05	0.0069	1e-05	1e-05	0.915716	1e-05	1e-05	0.077264	1e-05	1e-05	1e-05	1e-05	1e-05
DUR	1e-05	1e-05	1e-05	1e-05	1e-05	0.004502	0.880554	1e-05	1e-05	0.112102	1e-05	0.002731	1e-05	1e-05	1e-05
DUR	1e-05	1e-05	0.00583	0.019306	0.074984	1e-05	0.699501	0.006176	1e-05	0.139825	1e-05	0.017412	0.036896	1e-05	1e-05
DUR	0.000535	1e-05	0.003385	0.016817	0.080918	0.017909	0.763289	0.002032	1e-05	0.083889	1e-05	1e-05	0.023927	1e-05	0.007249
DUR	1e-05	1e-05	1e-05	1e-05	0.022885	1e-05	0.927834	1e-05	1e-05	0.049161	1e-05	1e-05	1e-05	1e-05	1e-05
DUR	1e-05	1e-05	1e-05	1e-05	1e-05	1e-05	0.99986	1e-05	1e-05	1e-05	1e-05	1e-05	1e-05	1e-05	1e-05
DUR	1e-05	1e-05	1e-05	1e-05	0.030182	1e-05	0.883882	1e-05	1e-05	0.070189	4e-05	0.010014	1e-05	1e-05	0.005603
DUR	0.000831	0.004351	0.001148	0.005648	0.009953	1e-05	0.916537	0.007477	1e-05	0.03654	0.006073	0.011393	1e-05	1e-05	1e-05
DUR	1e-05	1e-05	1e-05	1e-05	1e-05	1e-05	0.939377	1e-05	1e-05	0.060493	1e-05	1e-05	1e-05	1e-05	1e-05
Irkutsk	1e-05	0.99986	1e-05	1e-05	1e-05	1e-05	1e-05	1e-05	1e-05	1e-05	1e-05	1e-05	1e-05	1e-05	1e-05
Irkutsk	1e-05	0.99986	1e-05	1e-05	1e-05	1e-05	1e-05	1e-05	1e-05	1e-05	1e-05	1e-05	1e-05	1e-05	1e-05
Ivanovo	0.080669	1e-05	0.019941	0.878442	0.014135	0.002973	1e-05	1e-05	1e-05	1e-05	0.00375	1e-05	1e-05	1e-05	1e-05
Kalinigrad	1e-05	1e-05	0.018958	0.91387	0.019846	0.031345	0.00158	0.004299	1e-05	1e-05	0.002214	0.007817	1e-05	1e-05	1e-05
Khabarovsk	0.826207	0.173663	1e-05	1e-05	1e-05	1e-05	1e-05	1e-05	1e-05	1e-05	1e-05	1e-05	1e-05	1e-05	1e-05
Khabarovsk	0.999859	1e-05	1e-05	1e-05	1e-05	1e-05	1e-05	1.1e-05	1e-05	1e-05	1e-05	1e-05	1e-05	1e-05	1e-05
Khabarovsk	0.873448	0.126418	1e-05	1e-05	1e-05	1e-05	1e-05	1e-05	1e-05	1e-05	1.4e-05	1e-05	1e-05	1e-05	1e-05
Khabarovsk	0.833323	0.166547	1e-05	1e-05	1e-05	1e-05	1e-05	1e-05	1e-05	1e-05	1e-05	1e-05	1e-05	1e-05	1e-05
Khabarovsk	0.999859	1e-05	1e-05	1e-05	1e-05	1e-05	1e-05	1.1e-05	1e-05	1e-05	1e-05	1e-05	1e-05	1e-05	1e-05
Khabarovsk	0.78157	0.2183	1e-05	1e-05	1e-05	1e-05	1e-05	1e-05	1e-05	1e-05	1e-05	1e-05	1e-05	1e-05	1e-05
Khabarovsk	0.795758	0.204112	1e-05	1e-05	1e-05	1e-05	1e-05	1e-05	1e-05	1e-05	1e-05	1e-05	1e-05	1e-05	1e-05
Kharkov	1e-05	0.00523	0.012947	0.981703	1e-05	1e-05	1e-05	1e-05	1e-05	1e-05	1e-05	1e-05	1e-05	1e-05	1e-05
Kharkov	0.015744	1e-05	0.012059	0.972077	1e-05	1e-05	1e-05	1e-05	1e-05	1e-05	1e-05	1e-05	1e-05	1e-05	1e-05
Kirov	0.086019	0.005029	0.011137	0.880185	1e-05	0.000882	1e-05	1e-05	1e-05	0.004635	1e-05	1e-05	0.012032	1e-05	1e-05
Kirov	0.016419	0.030463	0.03264	0.9076	1e-05	1e-05	0.012779	1e-05	1e-05	1e-05	1e-05	1e-05	1e-05	1e-05	1e-05
Kirov	0.02333	0.020685	0.026221	0.913523	1e-05	1e-05	1e-05	1e-05	1e-05	1e-05	1e-05	1e-05	1e-05	0.002639	0.013511
Kirov	0.043339	1e-05	1e-05	0.953018	1e-05	1e-05	1e-05	1e-05	1e-05	1e-05	1e-05	1e-05	1e-05	1e-05	0.003523
Kirov	0.043237	1e-05	1e-05	0.953182	1e-05	1e-05	1e-05	1e-05	1e-05	1e-05	1e-05	1e-05	1e-05	1e-05	0.003461
Komi	0.02853	0.033631	1e-05	0.932342	1e-05	1e-05	1e-05	1e-05	1e-05	1e-05	1e-05	1e-05	1e-05	1e-05	0.005386
Krasnodar	1e-05	1e-05	0.03006	0.966464	0.003356	1e-05	1e-05	1e-05	1e-05	1e-05	1e-05	1e-05	1e-05	1e-05	1e-05
Krasnodar	1e-05	0.057867	0.054164	0.787141	0.006545	1e-05	0.025256	0.016934	1e-05	0.021193	1e-05	1e-05	0.023165	1e-05	0.007675
Krasnodar	1e-05	0.066855	0.054187	0.776267	1e-05	0.042774	0.022226	0.012355	1e-05	0.003296	1e-05	1e-05	0.018343	0.003639	1e-05
Krasnodar	0.009308	0.06048	0.047979	0.769453	0.020119	1e-05	0.017663	0.023307	1e-05	1e-05	1e-05	0.018092	0.020794	1e-05	0.012754
Krasnodar	1e-05	0.075694	0.067718	0.74751	0.0348	0.037299	1e-05	0.013701	1e-05	1e-05	1e-05	1e-05	0.023198	1e-05	1e-05
Kurgan	1e-05	0.005371	0.019694	0.967277	1e-05	1e-05	1e-05	1e-05	1e-05	1e-05	1e-05	0.007547	1e-05	1e-05	1e-05
Kurgan	0.005589	0.030746	0.01362	0.944126	1e-05	1e-05	1e-05	1e-05	1e-05	0.003817	1e-05	0.002012	1e-05	1e-05	1e-05
Kurgan	0.00611	1.3e-05	0.117241	0.867446	1e-05	1e-05	0.004802	1e-05	1e-05	1e-05	1e-05	1e-05	0.004298	1e-05	1e-05
Kurgan	0.041058	1e-05	0.049931	0.898411	1e-05	1e-05	1e-05	1e-05	1e-05	0.007947	1e-05	1e-05	1e-05	1e-05	0.002552
Kurgan	0.020366	1e-05	0.060757	0.900901	1e-05	1e-05	1e-05	1e-05	1e-05	0.003069	0.014808	1e-05	1e-05	1e-05	1e-05
Kurgan	0.01167	1e-05	0.060178	0.892876	0.015646	0.000871	1e-05	0.001031	1e-05	1e-05	1e-05	1e-05	0.017647	1e-05	1e-05
Kurgan	0.025973	1e-05	0.008988	0.952674	1e-05	1e-05	1e-05	1e-05	1e-05	0.004746	0.007517	1e-05	1e-05	1e-05	1e-05
Kursk	0.001098	1e-05	1e-05	0.984314	1e-05	0.002432	1e-05	1e-05	1e-05	1e-05	0.008728	1e-05	1e-05	1e-05	0.003328
Kursk	1e-05	1e-05	1e-05	0.99986	1e-05	1e-05	1e-05	1e-05	1e-05	1e-05	1e-05	1e-05	1e-05	1e-05	1e-05
LDR	1e-05	1e-05	1e-05	1e-05	1e-05	1e-05	1e-05	1e-05	1e-05	1e-05	0.977901	0.011528	1e-05	1e-05	0.01045
LDR	1e-05	1e-05	1e-05	1e-05	1e-05	1e-05	1e-05	1e-05	1e-05	1e-05	0.99986	1e-05	1e-05	1e-05	1e-05
LDR	1e-05	1e-05	1e-05	1e-05	1e-05	1e-05	1e-05	1e-05	1e-05	1e-05	0.99986	1e-05	1e-05	1e-05	1e-05
LDR	1e-05	1e-05	1e-05	1e-05	1e-05	1e-05	1e-05	1e-05	1e-05	1e-05	0.99986	1e-05	1e-05	1e-05	1e-05
LDR	1e-05	1e-05	1e-05	1e-05	1e-05	1e-05	1e-05	1e-05	1e-05	1e-05	0.99986	1e-05	1e-05	1e-05	1e-05
LDR	1e-05	1e-05	1e-05	1e-05	1e-05	1e-05	1e-05	1e-05	1e-05	1e-05	0.99986	1e-05	1e-05	1e-05	1e-05
LDR	1e-05	1e-05	1e-05	1e-05	1e-05	1e-05	1e-05	1e-05	1e-05	1e-05	0.99986	1e-05	1e-05	1e-05	1e-05
LDR	1e-05	1e-05	1e-05	1e-05	1e-05	1e-05	1e-05	1e-05	1e-05	1e-05	0.948964	0.026559	0.02035	1e-05	0.004017
LDR	1e-05	1e-05	1e-05	1e-05	1e-05	1e-05	1e-05	1e-05	1e-05	1e-05	0.779094	0.177232	1e-05	1e-05	0.043554
LDR	1e-05	1e-05	1e-05	1e-05	1e-05	1e-05	1e-05	1e-05	1e-05	1e-05	0.765029	0.098595	0.028522	1e-05	0.107744
LDR	1e-05	1e-05	1e-05	1e-05	1e-05	1e-05	1e-05	1e-05	1e-05	1e-05	0.877131	0.060293	0.001712	0.017955	0.042809
LDR	1e-05	1e-05	1e-05	1e-05	1e-05	1e-05	1e-05	1e-05	1e-05	1e-05	0.889083	0.110787	1e-05	1e-05	1e-05
LDR	1e-05	1e-05	1e-05	1e-05	1e-05	1e-05	1e-05	1e-05	1e-05	1e-05	0.747361	0.192294	0.010153	1e-05	0.050082
LDR	1e-05	1e-05	1e-05	1e-05	1e-05	1e-05	1e-05	1e-05	1e-05	1e-05	0.657362	0.199441	0.068868	0.025066	0.049163
LDR	1e-05	1e-05	1e-05	1e-05	1e-05	1e-05	1e-05	1e-05	1e-05	1e-05	0.841253	0.100715	1e-05	1e-05	0.057911
LDR	1e-05	1e-05	1e-05	1e-05	1e-05	1e-05	1e-05	1e-05	1e-05	1e-05	0.887235	0.112635	1e-05	1e-05	1e-05
LDR	1e-05	1e-05	1e-05	1e-05	1e-05	1e-05	1e-05	1e-05	1e-05	1e-05	0.257767	0.275436	0.202497	0.116719	0.147481
LDR	1e-05	1e-05	1e-05	1e-05	1e-05	1e-05	1e-05	1e-05	1e-05	1e-05	0.39838	0.306238	0.139699	0.06882	0.086763
LDR	1e-05	0.003044	0.009944	1e-05	1e-05	1e-05	0.001126	1e-05	1e-05	0.001486	0.304618	0.266495	0.265432	0.052542	0.095253
LDR	1e-05	1e-05	1e-05	1e-05	1e-05	1e-05	1e-05	1e-05	1e-05	1e-05	0.429475	0.282621	0.142213	0.073092	0.072499
LDR	1e-05	1e-05	1e-05	1e-05	1e-05	1e-05	1e-05	1e-05	1e-05	1e-05	0.045764	0.025368	1e-05	1e-05	0.928749
LDR	1e-05	1e-05	1e-05	1e-05	1e-05	1e-05	1e-05	1e-05	1e-05	1e-05	1e-05	1e-05	1e-05	1e-05	0.99986
LDR	1e-05	1e-05	1e-05	1e-05	1e-05	1e-05	1e-05	1e-05	1e-05	1e-05	1e-05	1e-05	1e-05	1e-05	0.99986
LDR	1e-05	1e-05	1e-05	1e-05	1e-05	1e-05	1e-05	1e-05	1e-05	1e-05	1e-05	1e-05	1e-05	1e-05	0.99986
LDR	1e-05	1e-05	1e-05	1e-05	1e-05	1e-05	1e-05	1e-05	1e-05	1e-05	1e-05	1e-05	1e-05	1e-05	0.99986
LDR	1e-05	1e-05	1e-05	1e-05	1e-05	1e-05	1e-05	1e-05	1e-05	1e-05	1e-05	1e-05	1e-05	1e-05	0.99986
LDR	1e-05	1e-05	1e-05	1e-05	1e-05	1e-05	1e-05	1e-05	1e-05	1e-05	1e-05	1e-05	1e-05	1e-05	0.99986
LDR	1e-05	1e-05	1e-05	1e-05	1e-05	1e-05	1e-05	1e-05	1e-05	1.7e-05	0.053807	0.036635	0.01491	1e-05	0.894531
LDR	1e-05	1e-05	1e-05	1e-05	1e-05	1e-05	1e-05	1e-05	1e-05	1e-05	1e-05	1e-05	1e-05	1e-05	0.99986
LDR	1e-05	1e-05	1e-05	1e-05	1e-05	1e-05	1e-05	1e-05	1e-05	1e-05	1e-05	1e-05	1e-05	1e-05	0.99986
LDR	1e-05	1e-05	1e-05	1e-05	1e-05	1e-05	1e-05	1e-05	1e-05	1e-05	1e-05	1e-05	1e-05	1e-05	0.99986
LDR	1e-05	1e-05	1e-05	1e-05	1e-05	1e-05	1e-05	1e-05	1e-05	1e-05	1e-05	1e-05	1e-05	1e-05	0.99986
LDR	1e-05	1e-05	1e-05	1e-05	1e-05	1e-05	1e-05	1e-05	1e-05	1e-05	1e-05	1e-05	1e-05	1e-05	0.99986
LDR	1e-05	1e-05	1e-05	1e-05	1e-05	1e-05	1e-05	1e-05	1e-05	1e-05	0.011175	0.026556	0.011343	1e-05	0.950816
LDR	1e-05	1e-05	1e-05	1e-05	1e-05	1e-05	1e-05	1e-05	1e-05	1e-05	1e-05	1e-05	1e-05	1e-05	0.99986
LDR	1e-05	1e-05	1e-05	1e-05	1e-05	1e-05	1e-05	1e-05	1e-05	1e-05	1e-05	0.99079	1e-05	0.00908	1e-05
LDR	1e-05	1e-05	1e-05	1e-05	1e-05	1e-05	1e-05	1e-05	1e-05	1e-05	0.060289	0.885765	1e-05	1e-05	0.053826
LDR	1e-05	1e-05	1e-05	1e-05	1e-05	1e-05	1e-05	1e-05	1e-05	1e-05	1e-05	0.99986	1e-05	1e-05	1e-05
LDR	1e-05	1e-05	1e-05	1e-05	1e-05	1e-05	1e-05	1e-05	1e-05	1e-05	1e-05	0.993297	1e-05	1e-05	0.006573
LDR	1e-05	1e-05	1e-05	1e-05	1e-05	1e-05	1e-05	1e-05	1e-05	1e-05	0.019859	0.897267	1e-05	1e-05	0.082754
LDR	1e-05	1e-05	1e-05	1e-05	1e-05	1e-05	1e-05	1e-05	1e-05	1e-05	1e-05	0.99986	1e-05	1e-05	1e-05
LDR	1e-05	1e-05	1e-05	1e-05	1e-05	1e-05	1e-05	1e-05	1e-05	1e-05	1e-05	0.99986	1e-05	1e-05	1e-05
LDR	1e-05	1e-05	1e-05	1e-05	1e-05	1e-05	1e-05	1e-05	1e-05	1e-05	1e-05	0.999854	1.6e-05	1e-05	1e-05
LDR	0.006791	1e-05	1e-05	1e-05	1e-05	1e-05	1e-05	1e-05	1e-05	1e-05	0.013627	0.911792	1e-05	0.005942	0.061748
LDR	1e-05	1e-05	1e-05	1e-05	1e-05	1e-05	1e-05	1e-05	1e-05	1e-05	1e-05	0.99986	1e-05	1e-05	1e-05
LDR	1e-05	1e-05	1e-05	1e-05	1e-05	1e-05	1e-05	1e-05	1e-05	1e-05	1e-05	0.940431	1e-05	1e-05	0.059439
LDR	1e-05	1e-05	1e-05	1e-05	1e-05	1e-05	1e-05	1e-05	1e-05	1e-05	0.0275	0.895555	1e-05	1e-05	0.076825
LDR	1e-05	1e-05	1e-05	1e-05	1e-05	1e-05	1e-05	1e-05	1e-05	1e-05	1e-05	0.99986	1e-05	1e-05	1e-05
LDR	1e-05	1e-05	1e-05	1e-05	1e-05	1e-05	1e-05	0.000162	1e-05	1e-05	1e-05	0.999708	1e-05	1e-05	1e-05
LDR	1e-05	1e-05	1e-05	1e-05	1e-05	1e-05	1e-05	1e-05	1e-05	1e-05	0.030962	0.896561	0.028749	0.00565	0.037978
LDR	0.006578	0.016268	0.025664	1e-05	0.00911	0.007985	0.051478	1e-05	0.038874	1e-05	0.004985	0.48336	0.136753	0.078386	0.140529
LDR	1e-05	1e-05	1e-05	1e-05	1e-05	1e-05	1e-05	1e-05	1e-05	1e-05	0.99986	1e-05	1e-05	1e-05	1e-05
LDR	0.000493	1e-05	1e-05	1e-05	1.1e-05	0.026451	1e-05	1e-05	0.019993	1e-05	0.069451	0.311147	0.230783	0.153098	0.188513
LDR	1e-05	1e-05	0.013535	0.000955	1e-05	1e-05	0.00476	1e-05	1e-05	1e-05	0.131683	0.365709	0.207425	0.172795	0.103068
LDR	0.018809	1e-05	0.001323	0.020113	0.02713	0.028947	1e-05	1e-05	0.070568	1e-05	0.07721	0.509508	0.099865	0.096398	0.05009
LDR	0.011112	1e-05	1e-05	0.01299	1e-05	0.035753	1e-05	1e-05	1e-05	0.022515	0.035417	0.395174	0.196811	0.078412	0.211755
LDR	1e-05	0.034886	0.009418	0.003402	0.025909	0.010513	0.016737	1e-05	0.06397	0.005123	0.036376	0.462159	0.142063	0.097624	0.091801
LDR	1e-05	1e-05	1e-05	1e-05	1e-05	1e-05	0.015316	1e-05	1e-05	1e-05	0.368964	0.318014	0.147311	0.0917	0.058605
LDR	1e-05	1e-05	1e-05	0.009559	1e-05	1e-05	0.006585	1e-05	0.073766	0.009112	0.246519	0.353882	0.130232	0.09303	0.077254
LDR	1.7e-05	0.013996	0.004036	0.005015	0.006325	1e-05	1e-05	0.035418	0.006405	0.01349	0.400205	0.342571	0.055738	0.087115	0.029648
LDR	0.019781	1e-05	1e-05	1e-05	0.010001	0.017025	1e-05	0.003957	0.004418	0.005403	0.42201	0.292125	0.124481	0.10075	1e-05
LDR	1e-05	0.004579	0.000383	1e-05	1e-05	1e-05	1e-05	1e-05	0.009653	1e-05	0.586351	0.274161	0.068401	0.056393	1e-05
LDR	1e-05	1e-05	0.004885	1e-05	0.029227	0.023963	0.011967	0.003304	0.075235	1e-05	0.044882	0.500141	0.158366	0.109283	0.038708
LDR	0.007817	1e-05	1e-05	0.007917	0.011668	1e-05	0.012097	1e-05	0.037603	1e-05	0.159638	0.445991	0.216458	0.091013	0.009749
LDR	0.001406	1e-05	0.006354	0.01292	1e-05	1e-05	1e-05	1e-05	1e-05	0.009205	0.22031	0.474696	0.196509	0.058062	0.020479
LDR	1e-05	1e-05	0.015878	1e-05	0.001018	1e-05	0.01979	1e-05	1e-05	1e-05	0.077303	0.397897	0.23679	0.237131	0.014123
LDR	1e-05	1.9e-05	0.025507	1e-05	0.007352	1e-05	1e-05	1e-05	1e-05	1e-05	0.086477	0.398257	0.243987	0.238321	1e-05
LDR	1e-05	1e-05	0.022533	1e-05	0.012982	1e-05	1e-05	1e-05	1e-05	1e-05	0.051505	0.403806	0.206074	0.241005	0.062014
LDR	1e-05	1e-05	0.01447	1e-05	0.004673	1e-05	1e-05	1e-05	1e-05	1e-05	0.064829	0.407799	0.224092	0.247155	0.036903
LDR	1e-05	0.007506	1e-05	0.017754	0.009343	0.013925	1e-05	1e-05	0.061674	0.038274	0.014896	0.471156	0.126868	0.145983	0.092581
LDR	1e-05	0.000114	1e-05	0.048951	0.017391	1e-05	0.008969	1e-05	0.057005	0.021283	0.033429	0.50008	0.154484	0.158242	1e-05
LDR	1e-05	1e-05	1e-05	0.056438	0.006019	0.009255	1e-05	0.023766	0.023824	0.026034	0.140513	0.345655	0.28595	0.082497	1e-05
LDR	0.003283	0.006734	0.002801	0.027464	0.007133	0.052487	0.040605	1e-05	0.0409	0.015964	0.122835	0.375575	0.155401	0.078096	0.070712
LDR	0.000837	1e-05	0.009705	0.003971	0.003475	0.069964	0.011464	0.008644	0.063089	0.023189	0.105959	0.290865	0.246239	0.088865	0.073727
LDR	0.008503	1e-05	0.009192	1e-05	0.023269	1e-05	0.012643	1e-05	0.057019	0.005358	0.066803	0.119968	0.548164	0.042021	0.10702
LDR	1e-05	1e-05	1e-05	1e-05	1e-05	1e-05	1e-05	1e-05	1e-05	1e-05	1e-05	1e-05	1e-05	0.99986	1e-05
LDR	1e-05	1e-05	1e-05	1e-05	1e-05	1e-05	1e-05	1e-05	1e-05	1e-05	0.037151	1e-05	1e-05	0.962719	1e-05
LDR	1e-05	1e-05	1e-05	1e-05	1e-05	1e-05	1e-05	1e-05	1e-05	1e-05	1e-05	1e-05	1e-05	0.99986	1e-05
LDR	1e-05	1e-05	1e-05	1e-05	1e-05	1e-05	1e-05	1e-05	1e-05	1e-05	1e-05	1e-05	1e-05	0.99986	1e-05
LDR	1e-05	1e-05	1e-05	1e-05	1e-05	1e-05	1e-05	1e-05	1e-05	1e-05	1e-05	1e-05	1e-05	0.99986	1e-05
LDR	1e-05	1e-05	1e-05	1e-05	1e-05	1e-05	1e-05	1e-05	1e-05	1e-05	1e-05	1e-05	1e-05	0.99986	1e-05
LDR	1e-05	1e-05	1e-05	1e-05	1e-05	1e-05	1e-05	1e-05	1e-05	1e-05	1e-05	1e-05	1e-05	0.99986	1e-05
LDR	1e-05	1e-05	1e-05	1e-05	1e-05	1e-05	1e-05	1e-05	1e-05	1e-05	1e-05	1e-05	1e-05	0.99986	1e-05
LDR	0.001084	1e-05	1e-05	1e-05	1e-05	0.007924	1e-05	1e-05	1e-05	1e-05	1e-05	1.9e-05	0.084195	0.906678	1e-05
LDR	1e-05	1e-05	1.7e-05	1e-05	1e-05	1e-05	1e-05	1e-05	1e-05	1e-05	1e-05	1e-05	1e-05	0.999853	1e-05
LDR	1e-05	0.019415	1e-05	1e-05	1e-05	0.013317	1e-05	0.033348	1e-05	1e-05	0.004166	0.02053	0.173371	0.696695	0.039089
LDR	1e-05	1e-05	1e-05	1e-05	1e-05	1e-05	1e-05	1e-05	1e-05	1e-05	1e-05	1e-05	0.018507	0.981363	1e-05
LDR	1e-05	0.002104	0.00783	1e-05	1e-05	0.021905	1e-05	1e-05	1e-05	1e-05	0.030939	0.055795	0.137706	0.711628	0.032022
LDR	1e-05	0.015244	1e-05	1e-05	1e-05	0.019598	1e-05	0.006002	0.005487	1e-05	0.039597	0.015092	0.193844	0.657218	0.047858
LDR	1e-05	1e-05	1e-05	1e-05	1e-05	1e-05	1e-05	1e-05	1e-05	1e-05	1.6e-05	1e-05	1e-05	0.999854	1e-05
LDR	1e-05	1e-05	1e-05	1e-05	0.002374	1e-05	1e-05	1e-05	1e-05	1e-05	0.036495	0.043291	0.808388	0.038811	0.070551
LDR	1e-05	1e-05	1e-05	1e-05	1e-05	1e-05	1e-05	1e-05	1e-05	1e-05	1e-05	0.092607	0.87063	0.009156	0.027497
LDR	0.010026	1e-05	1e-05	0.001168	1e-05	0.024539	1e-05	1e-05	1e-05	1e-05	0.037965	0.058936	0.783384	0.068636	0.015276
LDR	1e-05	1e-05	1e-05	1e-05	1e-05	1e-05	1e-05	1e-05	1e-05	1e-05	0.003853	0.148786	0.702451	0.082038	0.062773
LDR	1e-05	1e-05	1e-05	0.024369	1e-05	0.033077	1e-05	0.01967	0.110921	1e-05	0.031928	0.117421	0.629407	1e-05	0.033138
LDR	1e-05	1e-05	1e-05	1e-05	1e-05	1e-05	1e-05	0.020666	1e-05	0.007505	1e-05	0.081939	0.795586	0.090933	0.003281
LDR	0.00042	1e-05	0.002742	1e-05	0.005617	1e-05	1e-05	1e-05	1e-05	1e-05	1e-05	0.073187	0.917934	1e-05	1e-05
LDR	1e-05	1e-05	1e-05	1e-05	1e-05	1e-05	1e-05	0.020328	0.073506	1e-05	0.050617	0.102423	0.695108	0.003732	0.054205
LDR	1e-05	1e-05	1e-05	1e-05	1e-05	1e-05	1e-05	1e-05	1e-05	1e-05	1e-05	0.003133	0.996733	1.5e-05	1e-05
LDR	1e-05	0.002189	0.01142	0.005834	0.00741	1e-05	0.004404	0.024965	1e-05	1e-05	1e-05	0.058025	0.877415	0.008278	1e-05
LDR	1e-05	1e-05	1e-05	1e-05	1e-05	1e-05	1e-05	1e-05	1e-05	1e-05	0.010015	0.013568	0.939955	0.036352	1e-05
LDR	0.002306	1e-05	0.003265	1e-05	1e-05	0.013336	1e-05	0.027067	0.053118	1e-05	0.018395	0.021483	0.860961	1e-05	1e-05
LDR	1e-05	1e-05	1e-05	1e-05	1e-05	1e-05	1e-05	0.005441	0.077852	1e-05	0.016603	0.113486	0.772229	0.014299	1e-05
LDR	1e-05	1e-05	1e-05	0.006216	1e-05	0.009519	1e-05	0.042572	0.008755	0.007185	0.000826	1e-05	0.924846	1e-05	1e-05
LDR	0.005695	0.000952	1e-05	1e-05	1e-05	1e-05	1e-05	1e-05	1e-05	1e-05	1e-05	0.055491	0.909233	0.026131	0.002408
LDR	1e-05	1.8e-05	0.005525	1e-05	1e-05	1e-05	1e-05	1e-05	0.026645	1e-05	0.020116	0.027526	0.90989	0.010199	1e-05
LDR	1e-05	0.000248	1e-05	1e-05	1e-05	1e-05	1e-05	0.023521	0.062425	0.012539	1e-05	0.103786	0.677999	0.119401	1e-05
LDR	1e-05	1e-05	1e-05	1e-05	1e-05	1e-05	1e-05	1e-05	1e-05	1e-05	0.052357	1e-05	0.947513	1e-05	1e-05
LDR	1e-05	1e-05	1e-05	1e-05	1e-05	1e-05	1e-05	1e-05	1e-05	1e-05	0.006863	0.165629	0.685597	0.076788	0.065023
LDR	1e-05	1e-05	1e-05	1e-05	1e-05	1e-05	1e-05	1e-05	1e-05	1e-05	0.025411	0.104181	0.801676	0.029669	0.038964
LDR	1e-05	1e-05	0.013981	1e-05	1e-05	0.073929	0.011855	0.002183	1e-05	1e-05	1.8e-05	1e-05	0.886383	1e-05	0.011571
LDR	1e-05	1e-05	1e-05	0.004308	1e-05	0.000457	0.020713	0.025412	1e-05	1e-05	0.045439	1e-05	0.866505	0.002431	0.034666
LDR	0.003585	1.8e-05	0.003241	1e-05	1e-05	1e-05	1e-05	1e-05	1e-05	1e-05	1e-05	1e-05	0.943366	0.022919	0.026781
LDR	1e-05	1e-05	1e-05	0.004134	0.004321	0.157233	0.017703	0.02833	0.049039	1e-05	0.040699	1e-05	0.698469	1.2e-05	1e-05
LDR	0.013416	1e-05	1e-05	0.005373	1e-05	0.071302	1e-05	1e-05	0.003578	1e-05	0.04686	1e-05	0.859382	1e-05	1e-05
LDR	0.008906	1e-05	1e-05	0.010011	0.010673	0.049143	1e-05	1e-05	1e-05	1e-05	0.015782	1e-05	0.896058	1e-05	0.009348
LDR	1e-05	0.000634	1e-05	1e-05	1e-05	0.010054	1e-05	1e-05	1e-05	1e-05	0.026934	1e-05	0.962268	1e-05	1e-05
LDR	0.000929	2e-05	1e-05	1e-05	1e-05	1e-05	1e-05	1e-05	1e-05	1e-05	1e-05	1e-05	0.998931	1e-05	1e-05
LDR	1e-05	1e-05	1e-05	1e-05	1e-05	0.005153	1e-05	1e-05	0.003796	1e-05	1e-05	1e-05	0.990931	1e-05	1e-05
LDR	2e-05	1e-05	1e-05	0.008198	0.015216	0.05266	1e-05	1e-05	1e-05	0.001119	1e-05	1e-05	0.918531	1e-05	0.004174
LDR	1e-05	0.005993	1e-05	1e-05	1e-05	0.019411	1e-05	1e-05	1e-05	1e-05	0.002052	0.004968	0.916999	1e-05	0.050487
LDR	1e-05	1e-05	1e-05	1e-05	1e-05	1e-05	1e-05	1e-05	1e-05	1e-05	1e-05	1e-05	0.99986	1e-05	1e-05
LDR	1e-05	1e-05	0.013712	0.008713	1e-05	0.308919	0.025047	0.05272	0.1068	1e-05	0.052534	0.038501	0.325553	0.045183	0.022278
LDR	1e-05	0.019468	0.001143	1e-05	1e-05	0.10684	0.016136	1e-05	1e-05	1e-05	0.043612	0.122895	0.532524	0.063297	0.094025
LDR	0.008585	0.001487	1e-05	1e-05	0.012255	0.061339	1e-05	0.017873	1e-05	0.001046	0.060753	0.184217	0.508279	0.109513	0.034612
LDR	1e-05	0.006931	0.006636	1e-05	0.000468	0.037282	1e-05	1e-05	0.037471	1e-05	0.047405	0.215951	0.524764	0.064976	0.058067
LDR	1e-05	0.01281	0.012489	1e-05	1e-05	0.094806	1e-05	1e-05	0.005179	1e-05	0.094991	0.128555	0.480739	0.061464	0.108908
LDR	1e-05	1e-05	1e-05	0.01348	1e-05	0.048223	1e-05	1e-05	1e-05	1e-05	0.052159	1e-05	0.886028	1e-05	1e-05
LDR	0.006338	1e-05	1e-05	0.000369	1e-05	0.038139	0.000623	0.007787	1e-05	1e-05	0.025271	1e-05	0.921394	1e-05	1e-05
Leningrad	1e-05	1e-05	0.000982	0.95896	0.011952	0.003286	1e-05	0.013249	1e-05	1e-05	0.005722	0.00577	1e-05	1e-05	1e-05
Leningrad	1e-05	1e-05	0.0376	0.942008	1e-05	0.011156	1e-05	0.005297	1e-05	1e-05	1e-05	0.003839	1e-05	1e-05	1e-05
Leningrad	1e-05	1e-05	0.017736	0.982134	1e-05	1e-05	1e-05	1e-05	1e-05	1e-05	1e-05	1e-05	1e-05	1e-05	1e-05
Leningrad	1e-05	0.00449	0.017885	0.409135	0.057864	0.019275	0.11771	0.072032	0.06826	0.066144	0.044131	0.008276	0.066353	0.048426	1e-05
Leningrad	1e-05	1e-05	0.018385	0.981485	1e-05	1e-05	1e-05	1e-05	1e-05	1e-05	1e-05	1e-05	1e-05	1e-05	1e-05
LWT	1e-05	1e-05	1e-05	1e-05	1e-05	1e-05	1e-05	0.99986	1e-05	1e-05	1e-05	1e-05	1e-05	1e-05	1e-05
LWT	1e-05	1e-05	1e-05	1e-05	1e-05	1e-05	1e-05	0.99986	1e-05	1e-05	1e-05	1e-05	1e-05	1e-05	1e-05
LWT	1e-05	1e-05	1e-05	1e-05	1e-05	1e-05	1e-05	0.99986	1e-05	1e-05	1e-05	1e-05	1e-05	1e-05	1e-05
LWT	1e-05	1e-05	1e-05	1e-05	1.1e-05	1e-05	1e-05	0.999859	1e-05	1e-05	1e-05	1e-05	1e-05	1e-05	1e-05
LWT	1e-05	1e-05	1e-05	1e-05	1e-05	1e-05	1e-05	0.99986	1e-05	1e-05	1e-05	1e-05	1e-05	1e-05	1e-05
LWT	1e-05	1e-05	1e-05	1e-05	1e-05	1e-05	1e-05	0.99986	1e-05	1e-05	1e-05	1e-05	1e-05	1e-05	1e-05
LWT	1e-05	1e-05	1e-05	1e-05	1e-05	1e-05	1e-05	0.99986	1e-05	1e-05	1e-05	1e-05	1e-05	1e-05	1e-05
LWT	1e-05	1e-05	1e-05	1e-05	1e-05	1e-05	1e-05	0.976034	0.023836	1e-05	1e-05	1e-05	1e-05	1e-05	1e-05
LWT	1e-05	1e-05	1e-05	1e-05	1e-05	1e-05	1e-05	0.99986	1e-05	1e-05	1e-05	1e-05	1e-05	1e-05	1e-05
LWT	1e-05	1e-05	1e-05	1e-05	1e-05	1e-05	1e-05	0.902075	0.097694	1e-05	1e-05	1e-05	1e-05	0.000111	1e-05
LWT	1e-05	1e-05	1e-05	1e-05	1e-05	1e-05	1e-05	0.974075	0.025795	1e-05	1e-05	1e-05	1e-05	1e-05	1e-05
LWT	1e-05	1e-05	1e-05	1e-05	1e-05	1e-05	1e-05	0.972457	0.027413	1e-05	1e-05	1e-05	1e-05	1e-05	1e-05
LWT	1e-05	1e-05	1e-05	1e-05	1e-05	1e-05	1e-05	0.99986	1e-05	1e-05	1e-05	1e-05	1e-05	1e-05	1e-05
LWT	1e-05	1e-05	1e-05	1e-05	1e-05	1e-05	1e-05	0.99986	1e-05	1e-05	1e-05	1e-05	1e-05	1e-05	1e-05
LWT	1e-05	1e-05	1e-05	1e-05	1e-05	1e-05	1e-05	0.924121	0.075749	1e-05	1e-05	1e-05	1e-05	1e-05	1e-05
LWT	1e-05	1e-05	1e-05	1e-05	1e-05	1e-05	1e-05	0.985659	1e-05	1e-05	1e-05	1e-05	0.014211	1e-05	1e-05
LWT	0.007395	1e-05	1e-05	1e-05	1e-05	0.018488	1e-05	0.00331	0.966888	1e-05	1e-05	1e-05	1e-05	1e-05	0.003819
LWT	1e-05	1e-05	1e-05	1e-05	1e-05	1e-05	1e-05	1e-05	0.99986	1e-05	1e-05	1e-05	1e-05	1e-05	1e-05
LWT	0.005958	0.022166	1e-05	1e-05	1e-05	0.126068	1e-05	0.285888	0.412579	1e-05	1e-05	0.004158	1e-05	0.053038	0.090075
LWT	1e-05	0.005271	1e-05	0.005865	1e-05	1e-05	1e-05	0.032956	0.913794	1e-05	0.010585	0.011687	1e-05	0.019761	1e-05
LWT	1e-05	1e-05	1e-05	1e-05	1e-05	1e-05	1e-05	0.053886	0.93644	1e-05	1e-05	1e-05	0.009554	1e-05	1e-05
LWT	1e-05	1e-05	1e-05	1e-05	1e-05	0.020997	0.025478	1e-05	0.949019	1e-05	1e-05	1e-05	1e-05	1e-05	0.004396
LWT	1e-05	1e-05	1e-05	1e-05	1e-05	1e-05	1e-05	0.014108	0.985762	1e-05	1e-05	1e-05	1e-05	1e-05	1e-05
LWT	0.003985	0.004294	1e-05	1e-05	1e-05	0.225683	1e-05	0.157675	0.454648	1e-05	1e-05	0.050038	0.052825	0.024786	0.026006
LWT	1e-05	0.02496	0.015532	1e-05	1e-05	0.264963	1e-05	0.135073	0.458377	1e-05	1.8e-05	0.028225	0.024407	0.048384	1e-05
LWT	0.024863	1e-05	0.001561	1e-05	1e-05	0.232161	1e-05	0.174154	0.485875	0.006167	0.024785	1e-05	0.04911	0.001264	1e-05
LWT	0.010445	1e-05	1e-05	0.020522	1e-05	0.120136	0.03173	0.217295	0.542383	1e-05	0.000777	0.04268	1e-05	0.005521	0.008462
LWT	0.011654	1e-05	0.010028	1e-05	1e-05	0.31122	1e-05	0.126447	0.480657	1e-05	0.049107	0.006942	0.002598	1e-05	0.001288
LWT	0.012439	1e-05	0.008959	1e-05	0.003735	0.100946	1e-05	0.142292	0.472821	0.00991	0.009097	0.099358	0.079318	0.021929	0.039165
LWT	0.019306	1e-05	0.00073	0.009813	1e-05	0.224096	0.00679	0.189626	0.510978	1e-05	0.013245	1e-05	1e-05	0.025356	1e-05
LWT	1e-05	0.019716	0.000784	0.032067	1e-05	0.046212	0.020057	0.166769	0.612235	0.002128	0.002124	0.047469	0.018145	0.032263	1e-05
LWT	0.010831	0.000108	1e-05	1e-05	1e-05	0.05742	0.038794	0.162481	0.495996	0.007154	0.025447	0.128791	0.054405	0.003779	0.014764
LWT	1e-05	1e-05	0.005571	1e-05	1e-05	0.072551	1e-05	0.150775	0.693896	1e-05	1e-05	0.038737	1e-05	0.02941	0.00898
LWT	0.008044	1.8e-05	1e-05	1e-05	1e-05	0.194509	1e-05	0.224283	0.515591	1e-05	0.002904	0.012009	0.009327	1e-05	0.033255
LWT	0.02249	0.000614	1e-05	0.011781	1e-05	0.132619	0.006419	0.205951	0.563104	1e-05	1e-05	0.022243	0.001895	0.032833	1e-05
LWT	1e-05	0.003643	1e-05	0.006355	1e-05	0.062944	1e-05	0.177267	0.683831	1e-05	1e-05	1e-05	0.002946	0.014132	0.048813
LWT	1e-05	0.019945	1e-05	1e-05	1e-05	0.032759	1e-05	0.131911	0.489496	1e-05	1e-05	1e-05	1e-05	0.32579	1e-05
LWT	1e-05	0.000444	0.011036	1e-05	0.000731	0.043891	1e-05	0.186711	0.552431	0.007171	1e-05	0.002101	1e-05	0.192914	0.00252
LWT	0.001091	0.015826	1e-05	1e-05	1e-05	0.058263	1e-05	0.143407	0.589806	1e-05	1e-05	1e-05	1e-05	0.191518	1e-05
LWT	0.021389	1e-05	0.003179	1.2e-05	1e-05	0.044408	1e-05	0.195466	0.544947	0.004448	1e-05	0.013693	1e-05	0.172398	1e-05
LWT	0.004099	0.015396	1e-05	1e-05	1e-05	0.045234	1e-05	0.180364	0.588542	1e-05	1e-05	1e-05	1e-05	0.166276	1e-05
LWT	1e-05	0.010759	1e-05	1e-05	1e-05	0.034236	1e-05	0.190268	0.515998	0.001372	1e-05	0.005412	1e-05	0.241875	1e-05
LWT	1e-05	1e-05	1e-05	1e-05	1e-05	0.04865	1e-05	0.156334	0.571689	1e-05	1e-05	1e-05	1e-05	0.223218	1e-05
LWT	1e-05	1e-05	1e-05	1e-05	0.017906	0.201975	0.10639	0.154048	0.386138	0.040371	1e-05	0.053948	0.004364	0.0348	1e-05
LWT	1e-05	1e-05	1e-05	1e-05	1e-05	0.069248	1e-05	0.24218	0.688451	1e-05	1e-05	1e-05	1e-05	1e-05	1e-05
LWT	1e-05	1e-05	0.000197	1e-05	1e-05	0.154469	1e-05	0.281827	0.563397	1e-05	1e-05	1e-05	1e-05	1e-05	1e-05
LWT	1e-05	1e-05	1e-05	1e-05	0.008042	0.026203	1e-05	0.087216	0.838487	1e-05	1e-05	1e-05	1e-05	0.016347	0.023615
LWT	1e-05	0.01119	1e-05	0.015852	1e-05	0.081365	0.000296	0.072243	0.794612	1e-05	1e-05	1e-05	1e-05	0.024362	1e-05
LWT	1e-05	0.013897	1e-05	0.013218	0.002777	0.037562	0.008029	0.128764	0.772617	0.01185	1e-05	1e-05	1e-05	0.011227	1e-05
LWT	1e-05	1e-05	1e-05	1e-05	1e-05	1e-05	1e-05	1e-05	0.99986	1e-05	1e-05	1e-05	1e-05	1e-05	1e-05
LWT	1e-05	1e-05	1e-05	1e-05	1e-05	0.048831	1e-05	0.076792	0.872191	1e-05	1.5e-05	1e-05	1e-05	1e-05	0.00207
LWT	1e-05	1e-05	1e-05	1e-05	1e-05	1e-05	1e-05	1e-05	0.99986	1e-05	1e-05	1e-05	1e-05	1e-05	1e-05
LWT	1e-05	1e-05	1e-05	1e-05	1e-05	1e-05	1e-05	1e-05	0.99986	1e-05	1e-05	1e-05	1e-05	1e-05	1e-05
LWT	0.008231	1e-05	0.004025	1e-05	1e-05	0.024892	1e-05	1e-05	0.962743	1e-05	1e-05	1e-05	1e-05	1e-05	1e-05
LWT	1e-05	1e-05	0.002402	0.013596	1e-05	0.04903	1e-05	0.080536	0.758492	0.012435	1e-05	0.041653	0.041786	1e-05	1e-05
LWT	1e-05	1e-05	1e-05	1e-05	1e-05	1e-05	1e-05	1e-05	0.985714	1e-05	1e-05	1e-05	0.014156	1e-05	1e-05
LWT	0.013749	1e-05	1e-05	1e-05	1e-05	0.809023	0.00557	0.027476	0.076757	1e-05	0.005275	0.06207	1e-05	1e-05	1e-05
LWT	1e-05	0.00992	1e-05	0.013276	1e-05	0.549421	1e-05	0.125182	0.204337	0.018579	1e-05	0.072322	0.006893	1e-05	1e-05
LWT	0.002588	1e-05	0.001877	0.009126	1e-05	0.391795	1e-05	0.22181	0.315352	1e-05	0.00189	0.02646	1e-05	0.029041	1e-05
LWT	1e-05	0.015286	1e-05	0.026035	0.010108	0.558005	1e-05	0.101186	0.194227	0.003722	1e-05	0.031167	0.034595	0.025619	1e-05
LWT	0.009609	0.006036	0.002814	0.014413	1e-05	0.58415	1.2e-05	0.112786	0.206293	1e-05	0.036181	0.007245	1e-05	0.02042	1e-05
LWT	0.017222	0.006248	0.005107	0.032723	1e-05	0.544604	0.023122	0.113876	0.184576	1e-05	0.012108	0.025189	1e-05	0.035186	1e-05
LWT	1e-05	1e-05	1e-05	0.026829	1e-05	0.657299	0.013993	0.114121	0.134015	1e-05	0.004103	0.046586	0.002985	1e-05	1e-05
LWT	1e-05	1e-05	1e-05	1e-05	1e-05	0.784515	1e-05	0.048871	0.147838	1e-05	1e-05	1e-05	0.018666	1e-05	1e-05
LWT	1e-05	0.006674	1e-05	1e-05	1e-05	0.917117	1e-05	0.00655	0.069549	1e-05	1e-05	1e-05	1e-05	1e-05	1e-05
LWT	1e-05	1e-05	1e-05	1e-05	1e-05	0.998027	1e-05	0.001843	1e-05	1e-05	1e-05	1e-05	1e-05	1e-05	1e-05
LWT	1e-05	1e-05	1e-05	1e-05	1e-05	0.99986	1e-05	1e-05	1e-05	1e-05	1e-05	1e-05	1e-05	1e-05	1e-05
LWT	0.001787	0.009337	0.00333	0.042399	1e-05	0.556282	0.005217	0.112067	0.175613	1e-05	1e-05	0.061894	0.005231	0.026804	1e-05
LWT	0.008967	1e-05	1e-05	1e-05	1e-05	0.817003	1e-05	0.012766	0.117391	1e-05	0.008795	1e-05	0.02821	1e-05	0.006788
LWT	1e-05	1e-05	1e-05	1e-05	1e-05	0.972576	1e-05	1e-05	0.027294	1e-05	1e-05	1e-05	1e-05	1e-05	1e-05
LWT	1e-05	1e-05	1e-05	1e-05	1e-05	0.954249	1e-05	0.00804	0.037591	1e-05	1e-05	1e-05	1e-05	1e-05	1e-05
LWT	1e-05	0.024635	1e-05	0.025813	0.001615	0.639652	0.023711	0.068657	0.136224	0.011106	0.016151	0.020368	1e-05	0.032029	1e-05
LWT	1e-05	1e-05	1e-05	1e-05	1e-05	0.99986	1e-05	1e-05	1e-05	1e-05	1e-05	1e-05	1e-05	1e-05	1e-05
LWT	1e-05	1e-05	1e-05	1e-05	1e-05	0.99986	1e-05	1e-05	1e-05	1e-05	1e-05	1e-05	1e-05	1e-05	1e-05
LWT	1e-05	1e-05	1e-05	1e-05	1e-05	0.99986	1e-05	1e-05	1e-05	1e-05	1e-05	1e-05	1e-05	1e-05	1e-05
LWT	1e-05	1e-05	1e-05	1e-05	1e-05	0.99986	1e-05	1e-05	1e-05	1e-05	1e-05	1e-05	1e-05	1e-05	1e-05
Mari_El	0.018305	0.003037	0.027444	0.936809	0.00233	1e-05	0.011985	1e-05	1e-05	1e-05	1e-05	1e-05	1e-05	1e-05	1e-05
Nizhny_Novgorod	0.037847	1e-05	0.025117	0.920647	1e-05	1e-05	0.013257	1e-05	1e-05	1e-05	1e-05	1e-05	1e-05	1e-05	0.003033
Nizhny_Novgorod	0.081184	0.036927	0.039339	0.82853	1e-05	1e-05	1e-05	0.004167	1e-05	1e-05	1e-05	0.009456	1e-05	0.000316	1e-05
Nizhny_Novgorod	0.028226	1e-05	1e-05	0.971644	1e-05	1e-05	1e-05	1e-05	1e-05	1e-05	1e-05	1e-05	1e-05	1e-05	1e-05
Nizhny_Novgorod	0.094315	0.006983	0.028613	0.833982	0.005262	1e-05	1e-05	1e-05	1e-05	1e-05	0.002099	0.014763	0.008809	0.005113	1e-05
Nizhny_Novgorod	0.038599	0.051707	0.069356	0.826197	0.006508	0.000535	1e-05	1e-05	1e-05	1e-05	1e-05	0.006396	0.000632	1e-05	1e-05
Omsk	1e-05	1e-05	0.040032	0.939434	0.007947	1e-05	1e-05	1e-05	1e-05	1e-05	1e-05	0.012477	1e-05	1e-05	1e-05
Omsk	1e-05	1e-05	0.023392	0.966033	1e-05	1e-05	0.003856	1e-05	0.005299	1e-05	1e-05	1e-05	0.00132	1e-05	1e-05
Omsk	1e-05	1e-05	0.03264	0.96723	1e-05	1e-05	1e-05	1e-05	1e-05	1e-05	1e-05	1e-05	1e-05	1e-05	1e-05
Orenburg	0.018264	0.085153	0.094047	0.747043	0.010738	0.001897	0.027037	1.7e-05	1e-05	1e-05	1e-05	1e-05	0.002367	0.013386	1e-05
Orenburg	0.050723	1e-05	0.033573	0.889756	1e-05	1e-05	0.003134	0.002348	0.002931	0.009545	0.001736	0.002646	0.002056	0.001513	1e-05
Penza	0.080259	0.003193	0.04649	0.869948	1e-05	1e-05	1e-05	1e-05	1e-05	1e-05	1e-05	1e-05	1e-05	1e-05	1e-05
Penza	0.044476	1e-05	0.017497	0.928987	0.001503	1e-05	1e-05	1e-05	1e-05	1e-05	1e-05	1e-05	1e-05	0.007437	1e-05
Penza	0.010638	0.015235	0.027364	0.946653	1e-05	1e-05	1e-05	1e-05	1e-05	1e-05	1e-05	1e-05	1e-05	1e-05	1e-05
Primorsky	0.912853	0.087017	1e-05	1e-05	1e-05	1e-05	1e-05	1e-05	1e-05	1e-05	1e-05	1e-05	1e-05	1e-05	1e-05
Primorsky	0.99986	1e-05	1e-05	1e-05	1e-05	1e-05	1e-05	1e-05	1e-05	1e-05	1e-05	1e-05	1e-05	1e-05	1e-05
Primorsky	0.99986	1e-05	1e-05	1e-05	1e-05	1e-05	1e-05	1e-05	1e-05	1e-05	1e-05	1e-05	1e-05	1e-05	1e-05
Primorsky	0.812075	0.187795	1e-05	1e-05	1e-05	1e-05	1e-05	1e-05	1e-05	1e-05	1e-05	1e-05	1e-05	1e-05	1e-05
Primorsky	0.99986	1e-05	1e-05	1e-05	1e-05	1e-05	1e-05	1e-05	1e-05	1e-05	1e-05	1e-05	1e-05	1e-05	1e-05
Primorsky	0.782222	0.217648	1e-05	1e-05	1e-05	1e-05	1e-05	1e-05	1e-05	1e-05	1.1e-05	1e-05	1e-05	1e-05	1e-05
Primorsky	0.7799	0.21997	1e-05	1e-05	1e-05	1e-05	1e-05	1e-05	1e-05	1e-05	1e-05	1e-05	1e-05	1e-05	1e-05
Primorsky	0.801209	0.198661	1e-05	1e-05	1e-05	1e-05	1e-05	1e-05	1e-05	1e-05	1e-05	1e-05	1e-05	1e-05	1e-05
Primorsky	0.852443	0.147421	1e-05	1e-05	1e-05	1e-05	1e-05	1e-05	1e-05	1e-05	1.5e-05	1e-05	1e-05	1e-05	1e-05
Primorsky	0.871988	0.127875	1e-05	1e-05	1.7e-05	1e-05	1e-05	1e-05	1e-05	1e-05	1e-05	1e-05	1e-05	1e-05	1e-05
Primorsky	0.83762	0.16225	1e-05	1e-05	1e-05	1e-05	1e-05	1e-05	1e-05	1e-05	1e-05	1e-05	1e-05	1e-05	1e-05
Primorsky	0.768004	0.231866	1e-05	1e-05	1e-05	1e-05	1e-05	1e-05	1e-05	1e-05	1e-05	1e-05	1e-05	1e-05	1e-05
Primorsky	0.99986	1e-05	1e-05	1e-05	1e-05	1e-05	1e-05	1e-05	1e-05	1e-05	1e-05	1e-05	1e-05	1e-05	1e-05
Primorsky	0.99986	1e-05	1e-05	1e-05	1e-05	1e-05	1e-05	1e-05	1e-05	1e-05	1e-05	1e-05	1e-05	1e-05	1e-05
Primorsky	0.777528	0.222341	1e-05	1e-05	1e-05	1.1e-05	1e-05	1e-05	1e-05	1e-05	1e-05	1e-05	1e-05	1e-05	1e-05
Primorsky	0.773635	0.226235	1e-05	1e-05	1e-05	1e-05	1e-05	1e-05	1e-05	1e-05	1e-05	1e-05	1e-05	1e-05	1e-05
Primorsky	0.672384	0.327486	1e-05	1e-05	1e-05	1e-05	1e-05	1e-05	1e-05	1e-05	1e-05	1e-05	1e-05	1e-05	1e-05
Primorsky	0.99985	1e-05	1e-05	1e-05	1e-05	1e-05	1e-05	1e-05	1e-05	1e-05	2e-05	1e-05	1e-05	1e-05	1e-05
Primorsky	0.774295	0.225575	1e-05	1e-05	1e-05	1e-05	1e-05	1e-05	1e-05	1e-05	1e-05	1e-05	1e-05	1e-05	1e-05
Primorsky	0.837556	0.162314	1e-05	1e-05	1e-05	1e-05	1e-05	1e-05	1e-05	1e-05	1e-05	1e-05	1e-05	1e-05	1e-05
Primorsky	0.825649	0.17422	1.1e-05	1e-05	1e-05	1e-05	1e-05	1e-05	1e-05	1e-05	1e-05	1e-05	1e-05	1e-05	1e-05
Primorsky	0.758737	0.241133	1e-05	1e-05	1e-05	1e-05	1e-05	1e-05	1e-05	1e-05	1e-05	1e-05	1e-05	1e-05	1e-05
Primorsky	0.740135	0.259734	1e-05	1e-05	1e-05	1e-05	1e-05	1e-05	1e-05	1e-05	1.1e-05	1e-05	1e-05	1e-05	1e-05
Primorsky	0.8125	0.18737	1e-05	1e-05	1e-05	1e-05	1e-05	1e-05	1e-05	1e-05	1e-05	1e-05	1e-05	1e-05	1e-05
Primorsky	0.817246	0.182624	1e-05	1e-05	1e-05	1e-05	1e-05	1e-05	1e-05	1e-05	1e-05	1e-05	1e-05	1e-05	1e-05
Primorsky	0.822875	0.176995	1e-05	1e-05	1e-05	1e-05	1e-05	1e-05	1e-05	1e-05	1e-05	1e-05	1e-05	1e-05	1e-05
Primorsky	0.807518	0.192352	1e-05	1e-05	1e-05	1e-05	1e-05	1e-05	1e-05	1e-05	1e-05	1e-05	1e-05	1e-05	1e-05
Primorsky	0.812073	0.187788	1.1e-05	1e-05	1e-05	1e-05	1e-05	1e-05	1e-05	1e-05	1.9e-05	1e-05	1e-05	1e-05	1e-05
Primorsky	0.839114	0.160756	1e-05	1e-05	1e-05	1e-05	1e-05	1e-05	1e-05	1e-05	1e-05	1e-05	1e-05	1e-05	1e-05
Primorsky	0.802946	0.196924	1e-05	1e-05	1e-05	1e-05	1e-05	1e-05	1e-05	1e-05	1e-05	1e-05	1e-05	1e-05	1e-05
Primorsky	0.804284	0.195586	1e-05	1e-05	1e-05	1e-05	1e-05	1e-05	1e-05	1e-05	1e-05	1e-05	1e-05	1e-05	1e-05
Primorsky	0.838879	0.16099	1e-05	1e-05	1e-05	1e-05	1e-05	1e-05	1e-05	1e-05	1.1e-05	1e-05	1e-05	1e-05	1e-05
Primorsky	0.816664	0.183206	1e-05	1e-05	1e-05	1e-05	1e-05	1e-05	1e-05	1e-05	1e-05	1e-05	1e-05	1e-05	1e-05
Primorsky	0.806919	0.19295	1e-05	1e-05	1e-05	1e-05	1e-05	1e-05	1e-05	1e-05	1.1e-05	1e-05	1e-05	1e-05	1e-05
Primorsky	0.773642	0.226218	1e-05	1e-05	1e-05	1e-05	1e-05	1e-05	1e-05	1e-05	1.1e-05	2e-05	1e-05	1e-05	1e-05
Primorsky	0.850574	0.149295	1e-05	1e-05	1e-05	1e-05	1e-05	1e-05	1e-05	1e-05	1.1e-05	1e-05	1e-05	1e-05	1e-05
Primorsky	0.99986	1e-05	1e-05	1e-05	1e-05	1e-05	1e-05	1e-05	1e-05	1e-05	1e-05	1e-05	1e-05	1e-05	1e-05
Primorsky	0.99986	1e-05	1e-05	1e-05	1e-05	1e-05	1e-05	1e-05	1e-05	1e-05	1e-05	1e-05	1e-05	1e-05	1e-05
Primorsky	0.821241	0.178629	1e-05	1e-05	1e-05	1e-05	1e-05	1e-05	1e-05	1e-05	1e-05	1e-05	1e-05	1e-05	1e-05
Primorsky	0.824254	0.162666	0.012951	1e-05	1e-05	1.7e-05	1.2e-05	1e-05	1e-05	1e-05	1e-05	1e-05	1e-05	1e-05	1e-05
Primorsky	0.865007	0.134863	1e-05	1e-05	1e-05	1e-05	1e-05	1e-05	1e-05	1e-05	1e-05	1e-05	1e-05	1e-05	1e-05
Saratov	0.020154	1e-05	0.013183	0.966544	1e-05	1e-05	1e-05	1e-05	1e-05	1e-05	1e-05	1e-05	1e-05	1e-05	1e-05
Smolensk	0.017109	0.006376	0.034768	0.895902	0.008611	0.024791	1e-05	1e-05	1e-05	1e-05	1e-05	1e-05	1e-05	1e-05	0.012363
Smolensk	0.009649	0.020545	0.023889	0.892139	0.011073	0.018921	1e-05	1e-05	1e-05	0.00536	0.018355	1e-05	1e-05	1e-05	1e-05
Smolensk	1e-05	1e-05	0.014504	0.985366	1e-05	1e-05	1e-05	1e-05	1e-05	1e-05	1e-05	1e-05	1e-05	1e-05	1e-05
Smolensk	1e-05	1e-05	0.022179	0.92007	1e-05	0.008115	1e-05	0.009189	1e-05	0.025721	1e-05	0.014635	1e-05	1e-05	1e-05
Sverdlovsk	1e-05	1e-05	0.99986	1e-05	1e-05	1e-05	1e-05	1e-05	1e-05	1e-05	1e-05	1e-05	1e-05	1e-05	1e-05
Sverdlovsk	1e-05	1e-05	0.99986	1e-05	1e-05	1e-05	1e-05	1e-05	1e-05	1e-05	1e-05	1e-05	1e-05	1e-05	1e-05
Sverdlovsk	1e-05	1e-05	0.99986	1e-05	1e-05	1e-05	1e-05	1e-05	1e-05	1e-05	1e-05	1e-05	1e-05	1e-05	1e-05
Tambov	0.003769	1e-05	0.005501	0.99061	1e-05	1e-05	1e-05	1e-05	1e-05	1e-05	1e-05	1e-05	1e-05	1e-05	1e-05
Tatarstan	0.101642	0.004896	0.019236	0.871565	0.00085	1e-05	0.00172	1e-05	1e-05	1e-05	1e-05	1e-05	1e-05	1e-05	1e-05
Tatarstan	0.07402	0.0147	0.020765	0.88942	1e-05	1e-05	1e-05	1e-05	1e-05	0.000996	1e-05	1e-05	1e-05	1e-05	1e-05
Twer	1e-05	1e-05	0.01997	0.942556	0.0035	0.000962	0.013511	0.00563	0.000885	0.001684	1e-05	1e-05	0.011242	1e-05	1e-05
Tyumen	0.04485	0.036651	1e-05	0.91319	1e-05	1e-05	1e-05	1e-05	1e-05	1e-05	1e-05	1e-05	1e-05	0.005198	1e-05
Tyumen	0.079067	0.042141	0.026107	0.814418	1e-05	0.007739	1e-05	0.000217	0.004658	0.007447	1e-05	1e-05	0.00221	1e-05	0.015946
Tyumen	1.2e-05	0.020581	0.051958	0.927338	1e-05	1e-05	1e-05	1e-05	1e-05	1e-05	1e-05	1e-05	1e-05	1e-05	1e-05
Tyumen	1e-05	0.035121	0.025555	0.913799	0.003029	0.00045	0.006258	1e-05	1e-05	1e-05	1e-05	1e-05	1e-05	0.015708	1e-05
Tyumen	0.015126	0.023742	0.116752	0.844271	1e-05	1e-05	1e-05	1e-05	1e-05	1e-05	1e-05	1e-05	1e-05	1e-05	1e-05
Tyumen	0.034166	0.012728	0.042269	0.909013	0.001724	1e-05	1e-05	1e-05	1e-05	1e-05	1e-05	1e-05	1e-05	1e-05	1e-05
Tyumen	0.062859	0.027837	0.047929	0.854416	0.006859	1e-05	1e-05	1e-05	1e-05	1e-05	1e-05	1e-05	1e-05	1e-05	1e-05
Tyumen	0.009368	0.045391	0.039103	0.906028	1e-05	1e-05	1e-05	1e-05	1e-05	1e-05	1e-05	1e-05	1e-05	1e-05	1e-05
Tyumen	0.017155	0.006716	0.033869	0.927664	0.007733	1e-05	1e-05	1e-05	1e-05	0.006774	1e-05	1e-05	1e-05	1e-05	1e-05
Udmurt	0.047394	0.036791	0.05313	0.843895	1e-05	1e-05	1e-05	1e-05	1e-05	1e-05	0.008402	1e-05	1e-05	0.010297	1e-05
Udmurt	0.068104	1e-05	0.044253	0.872048	1e-05	0.013152	1e-05	1e-05	1e-05	1e-05	1e-05	0.002343	1e-05	1e-05	1e-05
Udmurt	0.048214	0.016005	0.037257	0.898414	1e-05	1e-05	1e-05	1e-05	1e-05	1e-05	1e-05	1e-05	1e-05	1e-05	1e-05
Udmurt	0.018133	0.063107	0.049054	0.864962	0.004644	1e-05	1e-05	1e-05	1e-05	1e-05	1e-05	1e-05	1e-05	1e-05	1e-05
Vladimir	0.04624	0.059971	0.037992	0.815825	0.01855	1e-05	1e-05	1e-05	0.00285	1e-05	1e-05	1e-05	0.018491	1e-05	1e-05
Vladimir	0.098356	0.00423	0.01347	0.858589	1e-05	1e-05	0.004805	0.013111	1e-05	1e-05	1e-05	0.00736	1e-05	1e-05	1e-05
Vladimir	0.094605	1e-05	0.01442	0.843481	1e-05	0.024261	0.01421	1e-05	0.004578	1e-05	1e-05	0.003226	1e-05	1e-05	0.00115
Vladimir	0.088352	0.053659	0.031181	0.826551	1e-05	1e-05	1e-05	1e-05	1e-05	1e-05	1e-05	1e-05	0.000158	1e-05	1e-05
Volgograd	0.01608	1.8e-05	0.036813	0.914368	1e-05	1e-05	0.028378	1e-05	1e-05	1e-05	0.004254	1e-05	1e-05	1e-05	1e-05
Volgograd	0.04791	1e-05	0.002698	0.926669	0.015062	1e-05	1e-05	1e-05	1e-05	0.003084	0.004488	1e-05	1e-05	1e-05	1e-05
Volgograd	0.032179	1.8e-05	0.008491	0.949013	1e-05	1e-05	1e-05	1e-05	1e-05	1e-05	1e-05	1e-05	1e-05	0.009846	0.000363
Volgograd	0.047158	0.004923	1e-05	0.934535	1e-05	1e-05	1e-05	1e-05	1e-05	1e-05	1e-05	1e-05	1e-05	0.00495	0.008335
Volgograd	1e-05	0.002725	0.035611	0.932121	1e-05	0.016675	1e-05	1e-05	1e-05	0.012767	1e-05	1e-05	1e-05	1e-05	1e-05
Volgograd	1e-05	1e-05	0.024727	0.972886	1e-05	1e-05	1e-05	1e-05	1e-05	1e-05	1e-05	1e-05	1e-05	2.4e-05	0.002253
Volgograd	0.033993	1e-05	0.011793	0.945335	1e-05	1e-05	1e-05	0.00099	1e-05	1e-05	1e-05	1e-05	1e-05	1e-05	0.007789
Volgograd	1e-05	0.026371	0.009593	0.963137	1e-05	1e-05	1e-05	1e-05	1e-05	0.000789	1e-05	1e-05	1e-05	1e-05	1e-05
Vologda	0.05417	1e-05	0.029257	0.889224	1e-05	1e-05	1e-05	1e-05	1e-05	1e-05	1e-05	1e-05	0.019827	0.007422	1e-05
Vologda	0.101624	0.033688	0.034638	0.776744	1e-05	0.007164	0.006786	1e-05	1e-05	0.014654	0.000953	0.023689	1e-05	1e-05	1e-05
