# Supplementary material for: Genetic Diversity, Admixture and Analysis of Homozygous-by-Descent (HBD) Segments of Russian Wild Boar
Source: Biology (Basel). 2022 Jan 27;11(2):203. doi: 10.3390/biology11020203 (PMC8869248; doi:10.3390/biology11020203)
Supplement: Supplementary file 1 [file biology-11-00203-s001.zip › Table S3. Parameter Q K=18 all wild boars.xlsx]

## Sheet: Лист1
BELG	0.004728	0.810363	0.000010	0.144798	0.000010	0.000010	0.003310	0.000010	0.000010	0.000010	0.036671	0.000010	0.000010	0.000010	0.000010	0.000010	0.000010	0.000010
BELG	0.000010	0.872182	0.000010	0.111119	0.000010	0.000010	0.000010	0.000010	0.000010	0.000010	0.016549	0.000010	0.000010	0.000010	0.000010	0.000010	0.000010	0.000010
BELG	0.000010	0.846358	0.000010	0.132141	0.000010	0.000010	0.000010	0.000010	0.000010	0.000010	0.021351	0.000010	0.000010	0.000010	0.000010	0.000010	0.000010	0.000010
BELG	0.000010	0.828243	0.000010	0.114093	0.000010	0.000010	0.000010	0.000010	0.000010	0.000010	0.057514	0.000010	0.000010	0.000010	0.000010	0.000010	0.000010	0.000010
BUL	0.008215	0.000010	0.030760	0.001719	0.002837	0.040407	0.000010	0.023219	0.117149	0.580311	0.000010	0.000010	0.000010	0.006594	0.000010	0.161274	0.000010	0.027445
BUL	0.000010	0.043420	0.023213	0.004215	0.009747	0.039058	0.000010	0.029843	0.036780	0.538652	0.002374	0.038714	0.007002	0.041821	0.000010	0.166385	0.000010	0.018734
BUL	0.011454	0.000010	0.029908	0.000010	0.000010	0.008953	0.000010	0.014558	0.078912	0.652659	0.000464	0.000010	0.014596	0.022354	0.000010	0.145442	0.000010	0.020631
BUL	0.010225	0.004225	0.032089	0.003623	0.000010	0.042384	0.000010	0.010219	0.062644	0.606948	0.003668	0.001919	0.033902	0.014090	0.005426	0.161434	0.007176	0.000010
BUL	0.000602	0.032394	0.039623	0.000010	0.000010	0.036361	0.000010	0.028973	0.101431	0.594903	0.000010	0.000010	0.024825	0.010778	0.000010	0.130030	0.000010	0.000010
CNWB	0.000010	0.000010	0.000010	0.000010	0.000010	0.000010	0.000010	0.000010	0.000010	0.000010	0.000010	0.000010	0.000010	0.000010	0.001931	0.000010	0.997909	0.000010
CNWB	0.000010	0.000010	0.000010	0.000010	0.000010	0.000010	0.000010	0.000010	0.000010	0.000010	0.000010	0.000010	0.000010	0.000010	0.000010	0.000010	0.999830	0.000010
CNWB	0.000010	0.000010	0.000010	0.000010	0.000010	0.000010	0.000010	0.000010	0.000010	0.000010	0.000010	0.000010	0.000010	0.000010	0.000010	0.000010	0.999830	0.000010
CNWB	0.000010	0.000010	0.000010	0.000010	0.000010	0.000010	0.000010	0.000010	0.000010	0.000010	0.000010	0.000010	0.000010	0.000010	0.000010	0.000010	0.999830	0.000010
CNWB	0.000010	0.000010	0.000010	0.000010	0.000010	0.000010	0.000010	0.000010	0.000010	0.000010	0.000010	0.000010	0.000010	0.000010	0.003385	0.000010	0.996455	0.000010
CNWB	0.000010	0.000010	0.000010	0.000010	0.000010	0.000010	0.000010	0.000010	0.000010	0.000010	0.000010	0.000010	0.000010	0.000010	0.971879	0.000010	0.027961	0.000010
CNWB	0.000010	0.000010	0.000010	0.000010	0.000010	0.000010	0.000010	0.000010	0.000010	0.000010	0.000010	0.000010	0.000010	0.000010	0.997645	0.000010	0.002195	0.000010
CNWB	0.000010	0.000010	0.000010	0.000010	0.000010	0.000010	0.000010	0.000010	0.000010	0.000010	0.000010	0.000010	0.000010	0.000010	0.977728	0.000010	0.022112	0.000010
CNWB	0.000010	0.000010	0.000010	0.000010	0.000010	0.000010	0.000010	0.000010	0.000010	0.000010	0.000010	0.000010	0.000010	0.000010	0.946081	0.000010	0.053759	0.000010
CNWB	0.000010	0.000010	0.000010	0.000010	0.000010	0.000010	0.000010	0.000010	0.000010	0.000010	0.000010	0.000010	0.000010	0.000010	0.951868	0.000010	0.047972	0.000010
CNWB	0.000010	0.000010	0.000010	0.000010	0.000010	0.000010	0.000010	0.000010	0.000010	0.000010	0.000010	0.000010	0.000010	0.000010	0.023589	0.000010	0.976251	0.000010
CNWB	0.000010	0.000010	0.000010	0.000010	0.000010	0.000010	0.000010	0.000010	0.000010	0.000010	0.000010	0.000010	0.000010	0.000010	0.000010	0.000010	0.999830	0.000010
CNWB	0.000010	0.000010	0.000010	0.000010	0.000010	0.000010	0.000010	0.000010	0.000010	0.000010	0.000010	0.000010	0.000010	0.000010	0.000010	0.000010	0.999830	0.000010
CNWB	0.000010	0.000010	0.000010	0.000010	0.000010	0.000010	0.000010	0.000010	0.000010	0.000010	0.000010	0.000010	0.000010	0.000010	0.000010	0.000010	0.999830	0.000010
CNWB	0.000010	0.000010	0.000010	0.000010	0.000010	0.000010	0.000010	0.000010	0.000010	0.000010	0.000010	0.000010	0.000010	0.000010	0.000010	0.000010	0.999830	0.000010
CNWB	0.000010	0.000010	0.000010	0.000010	0.000010	0.000010	0.000010	0.000010	0.000010	0.000010	0.000010	0.000010	0.000010	0.000010	0.000010	0.000010	0.999830	0.000010
CNWB	0.000010	0.000010	0.000010	0.000010	0.000010	0.000010	0.000010	0.000010	0.000010	0.000010	0.000010	0.000010	0.000010	0.000010	0.000010	0.000010	0.999830	0.000010
CNWB	0.000010	0.000010	0.000010	0.000010	0.000010	0.000010	0.000010	0.000010	0.000010	0.000010	0.000010	0.000010	0.000010	0.000010	0.016347	0.000010	0.983493	0.000010
CNWB	0.000010	0.000010	0.000010	0.000010	0.000010	0.000010	0.000010	0.000010	0.000010	0.000010	0.000010	0.000010	0.000010	0.000010	0.000010	0.000010	0.999830	0.000010
CNWB	0.000010	0.000010	0.000010	0.000010	0.000010	0.000010	0.000010	0.000010	0.000010	0.000010	0.000010	0.000010	0.000010	0.000010	0.028939	0.000010	0.970901	0.000010
CNWB	0.000010	0.000010	0.000010	0.000010	0.000010	0.000010	0.000010	0.000010	0.000010	0.000010	0.000010	0.000010	0.000010	0.000010	0.000010	0.000010	0.999830	0.000010
CNWB	0.000010	0.000010	0.000010	0.000010	0.000010	0.000010	0.000010	0.000010	0.000010	0.000010	0.000010	0.000010	0.000010	0.000010	0.000010	0.000010	0.999830	0.000010
CNWB	0.000010	0.000010	0.000010	0.000010	0.000010	0.000010	0.000010	0.000010	0.000010	0.000010	0.000010	0.000010	0.000010	0.000010	0.000010	0.000010	0.999830	0.000010
CNWB	0.000010	0.000010	0.000010	0.000010	0.000010	0.000010	0.000010	0.000010	0.000010	0.000010	0.000010	0.000010	0.000010	0.000010	0.000010	0.000010	0.999830	0.000010
CNWB	0.000010	0.000010	0.000010	0.000010	0.000010	0.000010	0.000010	0.000010	0.000010	0.000010	0.000010	0.000010	0.000010	0.000010	0.000010	0.000010	0.999830	0.000010
CNWB	0.000010	0.000010	0.000010	0.000010	0.000010	0.000010	0.000010	0.000010	0.000010	0.000010	0.000010	0.000010	0.000010	0.000010	0.055976	0.000010	0.943864	0.000010
CNWB	0.000010	0.000010	0.000010	0.000010	0.000010	0.000010	0.000010	0.000010	0.000010	0.000010	0.000010	0.000010	0.000010	0.000010	0.000010	0.000010	0.999830	0.000010
CNWB	0.000010	0.000010	0.000010	0.000010	0.000010	0.000010	0.000010	0.000010	0.000010	0.000010	0.000010	0.000010	0.000010	0.000010	0.000010	0.000010	0.999830	0.000010
CNWB	0.000010	0.000010	0.000010	0.000010	0.000010	0.000010	0.000010	0.000010	0.000010	0.000010	0.000010	0.000010	0.000010	0.000010	0.000010	0.000010	0.999830	0.000010
CRO	0.004766	0.000010	0.000010	0.005835	0.000010	0.000010	0.001165	0.000010	0.000010	0.017599	0.000010	0.000010	0.000010	0.000010	0.000010	0.970505	0.000010	0.000010
CRO	0.000010	0.000010	0.000010	0.000010	0.000010	0.000010	0.000010	0.000010	0.000010	0.002202	0.005037	0.000010	0.000010	0.000010	0.000010	0.982073	0.000010	0.010548
CRO	0.000010	0.000010	0.000010	0.000010	0.000010	0.000010	0.000010	0.000010	0.000010	0.011857	0.000010	0.000010	0.000010	0.000010	0.000010	0.987983	0.000010	0.000010
CRO	0.000010	0.000010	0.001323	0.014588	0.000010	0.000416	0.000010	0.008388	0.000010	0.000010	0.000010	0.000010	0.000010	0.000010	0.000010	0.975156	0.000010	0.000010
CRO	0.003398	0.000010	0.006952	0.000010	0.000010	0.000010	0.003076	0.000010	0.000010	0.045931	0.014653	0.000010	0.000010	0.000010	0.000010	0.925869	0.000010	0.000010
CRO	0.000010	0.000010	0.001344	0.010136	0.000010	0.000010	0.020029	0.012451	0.000010	0.000010	0.000992	0.000010	0.000010	0.011679	0.000010	0.940224	0.000010	0.003045
CRO	0.000011	0.041153	0.000010	0.000794	0.000010	0.000010	0.000010	0.006586	0.025726	0.077229	0.000010	0.000010	0.001697	0.000010	0.000010	0.838145	0.000010	0.008569
CRO	0.000010	0.000010	0.000010	0.006713	0.004188	0.000010	0.000010	0.000010	0.000010	0.031606	0.003157	0.000010	0.001224	0.000010	0.000010	0.952993	0.000010	0.000010
CRO	0.000010	0.019721	0.000010	0.000010	0.000010	0.000010	0.000010	0.000010	0.000010	0.026982	0.000010	0.000010	0.003514	0.000010	0.000010	0.947337	0.000010	0.002316
CRO	0.000010	0.000010	0.000010	0.000010	0.009007	0.000010	0.000010	0.000010	0.000010	0.000010	0.010484	0.000010	0.000010	0.000010	0.000010	0.980359	0.000010	0.000010
CRO	0.000010	0.000010	0.005294	0.013765	0.000010	0.000010	0.000010	0.000010	0.000010	0.028507	0.000010	0.000010	0.000010	0.000010	0.000010	0.949273	0.000010	0.003031
CRO	0.000010	0.000010	0.000010	0.000010	0.008224	0.001600	0.000010	0.000010	0.000010	0.000010	0.000010	0.000010	0.000010	0.000010	0.000010	0.990026	0.000010	0.000010
CRO	0.000010	0.000010	0.000010	0.000010	0.000010	0.000010	0.000010	0.000010	0.000010	0.000010	0.000010	0.000010	0.000010	0.000010	0.000010	0.999830	0.000010	0.000010
CRO	0.000010	0.000010	0.000010	0.000010	0.000010	0.000010	0.000010	0.000010	0.000010	0.049016	0.000010	0.000010	0.004267	0.000010	0.000010	0.946567	0.000010	0.000010
CRO	0.000010	0.000010	0.000010	0.000010	0.000010	0.000010	0.000010	0.000010	0.000010	0.000010	0.000010	0.000010	0.000010	0.000010	0.000010	0.999830	0.000010	0.000010
CRO	0.000010	0.000010	0.021634	0.000010	0.011018	0.010534	0.017343	0.000010	0.030509	0.066939	0.000010	0.000010	0.000010	0.019694	0.004987	0.801984	0.000010	0.015280
FIN	0.000010	0.142699	0.025788	0.028950	0.016706	0.064916	0.024326	0.124978	0.127033	0.096048	0.000010	0.098444	0.120477	0.006338	0.000010	0.053524	0.000010	0.069733
FIN	0.000418	0.050150	0.001125	0.010658	0.000010	0.017011	0.012521	0.000010	0.671751	0.093724	0.009363	0.000010	0.051870	0.024750	0.000010	0.015994	0.000010	0.040615
FIN	0.000010	0.063037	0.002314	0.015559	0.000010	0.023758	0.000010	0.026747	0.645194	0.054679	0.003195	0.000010	0.036964	0.000010	0.000010	0.090765	0.000010	0.037720
FIN	0.000010	0.027337	0.000010	0.023321	0.000010	0.001346	0.000010	0.025439	0.695697	0.063277	0.000010	0.000010	0.044064	0.000010	0.000010	0.069760	0.000010	0.049668
FIN	0.000010	0.072213	0.000010	0.000010	0.000010	0.039664	0.018200	0.006715	0.674983	0.082440	0.000010	0.000010	0.014196	0.002940	0.000010	0.051999	0.000010	0.036570
FRA	0.000011	0.180348	0.009440	0.012727	0.015161	0.011443	0.638875	0.045931	0.003047	0.021353	0.018370	0.000010	0.037638	0.005605	0.000010	0.000010	0.000010	0.000010
FRA	0.000010	0.000010	0.000010	0.000010	0.000010	0.000010	0.999830	0.000010	0.000010	0.000010	0.000010	0.000010	0.000010	0.000010	0.000010	0.000010	0.000010	0.000010
FRA	0.000010	0.000010	0.000010	0.000010	0.000010	0.000010	0.999830	0.000010	0.000010	0.000010	0.000010	0.000010	0.000010	0.000010	0.000010	0.000010	0.000010	0.000010
FRA	0.000010	0.189094	0.013732	0.000010	0.000010	0.027853	0.680706	0.053486	0.020463	0.000010	0.000646	0.000010	0.006175	0.000010	0.007755	0.000010	0.000010	0.000010
FRA	0.011228	0.289077	0.027425	0.027665	0.011854	0.020378	0.455593	0.087133	0.016445	0.002795	0.010003	0.004521	0.030954	0.000010	0.001150	0.003749	0.000010	0.000010
FRA	0.006702	0.140025	0.000010	0.001793	0.000010	0.021513	0.786620	0.027966	0.000010	0.000010	0.002011	0.000010	0.000010	0.013269	0.000010	0.000010	0.000010	0.000010
FRA	0.000010	0.000010	0.000010	0.000010	0.000010	0.000010	0.999830	0.000010	0.000010	0.000010	0.000010	0.000010	0.000010	0.000010	0.000010	0.000010	0.000010	0.000010
FRA	0.000010	0.000010	0.000010	0.000010	0.000010	0.000010	0.999830	0.000010	0.000010	0.000010	0.000010	0.000010	0.000010	0.000010	0.000010	0.000010	0.000010	0.000010
FRA	0.000010	0.000010	0.000010	0.000010	0.000010	0.000010	0.999830	0.000010	0.000010	0.000010	0.000010	0.000010	0.000010	0.000010	0.000010	0.000010	0.000010	0.000010
FRA	0.000010	0.000010	0.000010	0.000010	0.000010	0.000010	0.999828	0.000012	0.000010	0.000010	0.000010	0.000010	0.000010	0.000010	0.000010	0.000010	0.000010	0.000010
FRA	0.000010	0.000010	0.000010	0.000010	0.000010	0.000010	0.999823	0.000010	0.000010	0.000010	0.000010	0.000017	0.000010	0.000010	0.000010	0.000010	0.000010	0.000010
FRA	0.000010	0.000010	0.000010	0.000010	0.000010	0.000010	0.999830	0.000010	0.000010	0.000010	0.000010	0.000010	0.000010	0.000010	0.000010	0.000010	0.000010	0.000010
FRA	0.000010	0.000010	0.000010	0.000010	0.000010	0.000010	0.999830	0.000010	0.000010	0.000010	0.000010	0.000010	0.000010	0.000010	0.000010	0.000010	0.000010	0.000010
FRA	0.020588	0.118033	0.000010	0.006865	0.000010	0.000010	0.786731	0.000010	0.010934	0.007886	0.004516	0.000010	0.032272	0.000010	0.002355	0.000010	0.000010	0.009739
FRA	0.000010	0.000010	0.000010	0.000010	0.000010	0.000010	0.999830	0.000010	0.000010	0.000010	0.000010	0.000010	0.000010	0.000010	0.000010	0.000010	0.000010	0.000010
FRA	0.000010	0.139141	0.000010	0.010653	0.014309	0.000010	0.801659	0.027592	0.000010	0.000010	0.000010	0.000010	0.003162	0.000010	0.003375	0.000010	0.000010	0.000010
FRA	0.017897	0.941260	0.000010	0.000010	0.000010	0.013555	0.027148	0.000010	0.000010	0.000010	0.000010	0.000010	0.000010	0.000010	0.000010	0.000010	0.000010	0.000010
FRA	0.000010	0.920711	0.010802	0.000010	0.000010	0.000010	0.043759	0.000010	0.000010	0.000010	0.006422	0.000010	0.000010	0.000010	0.000010	0.000010	0.000010	0.018176
FRA	0.000010	0.905274	0.000010	0.000010	0.000010	0.004348	0.057978	0.006672	0.000010	0.006231	0.009701	0.000010	0.000010	0.006338	0.000010	0.003358	0.000010	0.000010
FRA	0.000010	0.941969	0.000010	0.000010	0.000010	0.000010	0.057871	0.000010	0.000010	0.000010	0.000010	0.000010	0.000010	0.000010	0.000010	0.000010	0.000010	0.000010
FRA	0.000010	0.926911	0.000010	0.000010	0.014512	0.004368	0.037493	0.007862	0.000010	0.000010	0.000010	0.000010	0.000010	0.000010	0.000010	0.002869	0.000010	0.005876
FRA	0.000010	0.862910	0.000713	0.008568	0.000010	0.014997	0.034860	0.020342	0.000010	0.033829	0.011753	0.000010	0.000010	0.008297	0.000010	0.001215	0.000010	0.002445
FRA	0.000010	0.890941	0.000010	0.000010	0.001771	0.000010	0.059562	0.000010	0.000010	0.000010	0.012340	0.000010	0.000010	0.000010	0.000010	0.014893	0.000010	0.020372
FRA	0.000010	0.939616	0.000010	0.024011	0.000010	0.000010	0.028295	0.007938	0.000010	0.000010	0.000010	0.000010	0.000010	0.000010	0.000010	0.000010	0.000010	0.000010
FRA	0.000010	0.928067	0.000010	0.000010	0.011882	0.000010	0.021468	0.000010	0.000010	0.024641	0.011505	0.000010	0.000010	0.002318	0.000010	0.000010	0.000010	0.000010
FRA	0.000010	0.960331	0.000010	0.000010	0.000010	0.000376	0.039144	0.000010	0.000010	0.000010	0.000010	0.000010	0.000010	0.000010	0.000010	0.000010	0.000010	0.000010
FRA	0.000010	0.893834	0.003348	0.000010	0.000010	0.000010	0.066771	0.020317	0.000010	0.014452	0.000010	0.000010	0.000010	0.000010	0.001158	0.000010	0.000010	0.000010
FRA	0.000010	0.864368	0.007085	0.012127	0.000010	0.010713	0.049797	0.000010	0.000010	0.029552	0.025506	0.000753	0.000010	0.000010	0.000010	0.000010	0.000010	0.000010
GER	0.000010	0.000010	0.000010	0.000010	0.000010	0.000010	0.000010	0.000010	0.000010	0.000010	0.999830	0.000010	0.000010	0.000010	0.000010	0.000010	0.000010	0.000010
GER	0.000010	0.000010	0.000010	0.000010	0.000010	0.000010	0.000010	0.000010	0.000010	0.000010	0.999830	0.000010	0.000010	0.000010	0.000010	0.000010	0.000010	0.000010
GER	0.000010	0.000010	0.000010	0.000010	0.000010	0.000010	0.000010	0.000010	0.000010	0.000010	0.292225	0.000010	0.000010	0.000010	0.000010	0.000010	0.000010	0.707615
GER	0.000010	0.000010	0.000010	0.000010	0.000010	0.000010	0.000010	0.000010	0.000010	0.000010	0.000010	0.000010	0.000010	0.000010	0.000010	0.000010	0.000010	0.999830
GER	0.000010	0.000010	0.000010	0.000010	0.000010	0.000010	0.000010	0.000010	0.000010	0.000010	0.000010	0.000010	0.000010	0.000010	0.000010	0.000010	0.000010	0.999830
GER	0.000010	0.000010	0.000010	0.000010	0.000010	0.000010	0.000010	0.000010	0.000010	0.000010	0.292225	0.000010	0.000010	0.000010	0.000010	0.000010	0.000010	0.707615
GER	0.000010	0.000010	0.000010	0.000010	0.000010	0.000010	0.000010	0.000010	0.000010	0.000010	0.607027	0.000010	0.000010	0.000010	0.000010	0.000010	0.000010	0.392813
GER	0.000010	0.000010	0.000010	0.000010	0.000010	0.000010	0.000010	0.000010	0.000010	0.000010	0.607027	0.000010	0.000010	0.000010	0.000010	0.000010	0.000010	0.392813
GER	0.000010	0.000010	0.000010	0.000010	0.000010	0.000010	0.000010	0.000010	0.000010	0.000010	0.047752	0.000010	0.000010	0.000010	0.000010	0.000010	0.000010	0.952088
GER	0.000010	0.000010	0.000010	0.000010	0.000010	0.000010	0.000010	0.000010	0.000010	0.000010	0.047752	0.000010	0.000010	0.000010	0.000010	0.000010	0.000010	0.952088
GER	0.000010	0.000010	0.000010	0.000010	0.000010	0.000010	0.000010	0.000010	0.000010	0.000010	0.310237	0.000010	0.000010	0.000010	0.000010	0.000010	0.000010	0.689603
GER	0.000010	0.000010	0.000010	0.000010	0.000010	0.000010	0.000010	0.000010	0.000010	0.000010	0.310237	0.000010	0.000010	0.000010	0.000010	0.000010	0.000010	0.689603
GER	0.000010	0.000010	0.000010	0.000010	0.000010	0.000010	0.000010	0.000010	0.000010	0.000010	0.999830	0.000010	0.000010	0.000010	0.000010	0.000010	0.000010	0.000010
GER	0.000010	0.000010	0.000010	0.000010	0.000010	0.000010	0.000010	0.000010	0.000010	0.000010	0.999830	0.000010	0.000010	0.000010	0.000010	0.000010	0.000010	0.000010
GER	0.000010	0.000010	0.000010	0.030676	0.000010	0.000010	0.000010	0.000010	0.000010	0.000010	0.453187	0.000010	0.000854	0.000010	0.000010	0.000010	0.000010	0.515143
GER	0.000010	0.000010	0.000010	0.030676	0.000010	0.000010	0.000010	0.000010	0.000010	0.000010	0.453187	0.000010	0.000854	0.000010	0.000010	0.000010	0.000010	0.515143
GER	0.000010	0.000010	0.000010	0.000010	0.000010	0.000010	0.000010	0.000010	0.000010	0.000010	0.016568	0.000010	0.000010	0.000010	0.000010	0.000010	0.000010	0.983272
GER	0.000010	0.000010	0.000010	0.000010	0.000010	0.000010	0.000010	0.000010	0.000010	0.000010	0.016568	0.000010	0.000010	0.000010	0.000010	0.000010	0.000010	0.983272
GER	0.000010	0.000010	0.000010	0.000010	0.000010	0.000010	0.000010	0.000010	0.000010	0.000010	0.214894	0.000010	0.000010	0.000010	0.000010	0.000010	0.000010	0.784946
GER	0.000010	0.000010	0.000010	0.000010	0.000010	0.000010	0.000010	0.000010	0.000010	0.000010	0.214894	0.000010	0.000010	0.000010	0.000010	0.000010	0.000010	0.784946
GER	0.000010	0.000010	0.000010	0.000010	0.000010	0.000010	0.000010	0.000010	0.000010	0.000010	0.999830	0.000010	0.000010	0.000010	0.000010	0.000010	0.000010	0.000010
GER	0.000010	0.000010	0.000010	0.000010	0.000010	0.000010	0.000010	0.000010	0.000010	0.000010	0.999830	0.000010	0.000010	0.000010	0.000010	0.000010	0.000010	0.000010
GER	0.000010	0.000010	0.000010	0.000010	0.000010	0.000010	0.000010	0.000010	0.000010	0.000010	0.576684	0.000010	0.000010	0.000010	0.000010	0.000010	0.000010	0.423156
GER	0.000010	0.000010	0.000010	0.000010	0.000010	0.000010	0.000010	0.000010	0.000010	0.000010	0.576684	0.000010	0.000010	0.000010	0.000010	0.000010	0.000010	0.423156
GER	0.000010	0.016826	0.000010	0.034158	0.000010	0.000010	0.000010	0.000010	0.000010	0.000010	0.000010	0.000010	0.039080	0.000010	0.000010	0.000010	0.000010	0.909796
GER	0.000010	0.016826	0.000010	0.034158	0.000010	0.000010	0.000010	0.000010	0.000010	0.000010	0.000010	0.000010	0.039080	0.000010	0.000010	0.000010	0.000010	0.909796
GER	0.000010	0.000010	0.000010	0.000010	0.000010	0.000010	0.000010	0.000010	0.000010	0.000010	0.165763	0.000010	0.000010	0.000010	0.000010	0.000010	0.000010	0.834077
GER	0.000010	0.000010	0.000010	0.000010	0.000010	0.000010	0.000010	0.000010	0.000010	0.000010	0.165763	0.000010	0.000010	0.000010	0.000010	0.000010	0.000010	0.834077
GER	0.000010	0.000010	0.000010	0.000010	0.000010	0.000010	0.000010	0.000010	0.000010	0.000010	0.206815	0.000010	0.000010	0.000010	0.000010	0.000010	0.000010	0.793025
GER	0.000010	0.000010	0.000010	0.000010	0.000010	0.000010	0.000010	0.000010	0.000010	0.000010	0.206815	0.000010	0.000010	0.000010	0.000010	0.000010	0.000010	0.793025
GER	0.000010	0.000010	0.000010	0.000010	0.000010	0.000010	0.000010	0.000010	0.000010	0.000010	0.999830	0.000010	0.000010	0.000010	0.000010	0.000010	0.000010	0.000010
GER	0.000010	0.000010	0.000010	0.000010	0.000010	0.000010	0.000010	0.000010	0.000010	0.000010	0.999830	0.000010	0.000010	0.000010	0.000010	0.000010	0.000010	0.000010
GER	0.000010	0.000010	0.000010	0.000010	0.000010	0.000010	0.000010	0.000010	0.000010	0.000010	0.568122	0.000010	0.000010	0.000010	0.000010	0.000010	0.000010	0.431718
GER	0.000010	0.000010	0.000010	0.000010	0.000010	0.000010	0.000010	0.000010	0.000010	0.000010	0.568122	0.000010	0.000010	0.000010	0.000010	0.000010	0.000010	0.431718
GER	0.000010	0.030869	0.000010	0.032523	0.000320	0.000010	0.000010	0.000010	0.000010	0.000010	0.443734	0.000010	0.017021	0.000010	0.001321	0.032307	0.000010	0.441805
GER	0.000010	0.030869	0.000010	0.032523	0.000320	0.000010	0.000010	0.000010	0.000010	0.000010	0.443734	0.000010	0.017021	0.000010	0.001321	0.032307	0.000010	0.441805
GER	0.000010	0.000010	0.000010	0.000010	0.000010	0.000010	0.000010	0.000010	0.000010	0.000010	0.309271	0.000010	0.000010	0.000010	0.000010	0.000010	0.000010	0.690569
GER	0.000010	0.000010	0.000010	0.000010	0.000010	0.000010	0.000010	0.000010	0.000010	0.000010	0.309271	0.000010	0.000010	0.000010	0.000010	0.000010	0.000010	0.690569
GER	0.000010	0.000010	0.000010	0.000010	0.000010	0.000010	0.000010	0.000010	0.000010	0.000010	0.000010	0.000010	0.000010	0.000010	0.000010	0.000010	0.000010	0.999830
GER	0.000010	0.000010	0.000010	0.000010	0.000010	0.000010	0.000010	0.000010	0.000010	0.000010	0.000010	0.000010	0.000010	0.000010	0.000010	0.000010	0.000010	0.999830
GER	0.000010	0.000010	0.000010	0.000010	0.000010	0.000010	0.000010	0.000010	0.000010	0.000010	0.164386	0.000010	0.000010	0.000010	0.000010	0.000010	0.000010	0.835454
GER	0.000010	0.000010	0.000010	0.000010	0.000010	0.000010	0.000010	0.000010	0.000010	0.000010	0.164386	0.000010	0.000010	0.000010	0.000010	0.000010	0.000010	0.835454
GER	0.000010	0.000010	0.000010	0.000010	0.000010	0.000010	0.000010	0.000010	0.000010	0.000010	0.007991	0.000010	0.000010	0.000010	0.000010	0.000010	0.000010	0.991849
GER	0.000010	0.000010	0.000010	0.000010	0.000010	0.000010	0.000010	0.000010	0.000010	0.000010	0.007991	0.000010	0.000010	0.000010	0.000010	0.000010	0.000010	0.991849
GER	0.000010	0.000010	0.000010	0.000010	0.000010	0.000010	0.000010	0.000010	0.000010	0.000010	0.000010	0.000010	0.000010	0.000010	0.000010	0.000010	0.000010	0.999830
GER	0.000010	0.000010	0.000010	0.000010	0.000010	0.000010	0.000010	0.000010	0.000010	0.000010	0.000010	0.000010	0.000010	0.000010	0.000010	0.000010	0.000010	0.999830
GER	0.000010	0.642957	0.025841	0.080611	0.009180	0.000952	0.000010	0.018984	0.000010	0.000010	0.022826	0.000010	0.089107	0.000010	0.000010	0.013863	0.000010	0.095599
GER	0.000010	0.642957	0.025841	0.080611	0.009180	0.000952	0.000010	0.018984	0.000010	0.000010	0.022826	0.000010	0.089107	0.000010	0.000010	0.013863	0.000010	0.095599
GER	0.000010	0.769810	0.000010	0.136521	0.000010	0.000010	0.000010	0.000010	0.000010	0.000010	0.038758	0.000010	0.040827	0.000010	0.000010	0.000010	0.000010	0.013954
GER	0.000010	0.769810	0.000010	0.136521	0.000010	0.000010	0.000010	0.000010	0.000010	0.000010	0.038758	0.000010	0.040827	0.000010	0.000010	0.000010	0.000010	0.013954
GER	0.000010	0.614424	0.014356	0.086619	0.011222	0.028778	0.000010	0.000795	0.000010	0.037534	0.028720	0.000010	0.096797	0.000010	0.000010	0.039088	0.000010	0.041597
GER	0.000010	0.614424	0.014356	0.086619	0.011222	0.028778	0.000010	0.000795	0.000010	0.037534	0.028720	0.000010	0.096797	0.000010	0.000010	0.039088	0.000010	0.041597
GER	0.001398	0.595329	0.006009	0.122643	0.001932	0.023611	0.004709	0.020286	0.016654	0.015127	0.065221	0.021866	0.059604	0.000054	0.000010	0.021803	0.023733	0.000010
GER	0.015546	0.555889	0.002139	0.156815	0.009579	0.000010	0.000010	0.000010	0.020370	0.000010	0.000010	0.000010	0.113802	0.000010	0.000010	0.033519	0.000010	0.092251
GER	0.015546	0.555889	0.002139	0.156815	0.009579	0.000010	0.000010	0.000010	0.020370	0.000010	0.000010	0.000010	0.113802	0.000010	0.000010	0.033519	0.000010	0.092251
GER	0.000010	0.814826	0.007611	0.118186	0.000010	0.000010	0.000010	0.000010	0.000010	0.000010	0.023720	0.000010	0.019539	0.000010	0.000010	0.000010	0.000010	0.015999
GER	0.000010	0.814826	0.007611	0.118186	0.000010	0.000010	0.000010	0.000010	0.000010	0.000010	0.023720	0.000010	0.019539	0.000010	0.000010	0.000010	0.000010	0.015999
GRE	0.000010	0.000010	0.999830	0.000010	0.000010	0.000010	0.000010	0.000010	0.000010	0.000010	0.000010	0.000010	0.000010	0.000010	0.000010	0.000010	0.000010	0.000010
GRE	0.000010	0.000010	0.999830	0.000010	0.000010	0.000010	0.000010	0.000010	0.000010	0.000010	0.000010	0.000010	0.000010	0.000010	0.000010	0.000010	0.000010	0.000010
GRE	0.000010	0.000010	0.000010	0.000010	0.000010	0.000010	0.000010	0.000010	0.000010	0.999830	0.000010	0.000010	0.000010	0.000010	0.000010	0.000010	0.000010	0.000010
GRE	0.028358	0.017087	0.029612	0.008993	0.017152	0.007072	0.000010	0.000010	0.041197	0.756767	0.000010	0.000010	0.002066	0.000010	0.000010	0.088199	0.000010	0.003427
GRE	0.000010	0.000010	0.999830	0.000010	0.000010	0.000010	0.000010	0.000010	0.000010	0.000010	0.000010	0.000010	0.000010	0.000010	0.000010	0.000010	0.000010	0.000010
GRE	0.009963	0.000010	0.697049	0.000010	0.000010	0.000010	0.000010	0.000010	0.011372	0.169861	0.009349	0.000010	0.000010	0.027147	0.000010	0.075149	0.000010	0.000010
GRE	0.000010	0.000010	0.999830	0.000010	0.000010	0.000010	0.000010	0.000010	0.000010	0.000010	0.000010	0.000010	0.000010	0.000010	0.000010	0.000010	0.000010	0.000010
GRE	0.000010	0.000010	0.000010	0.000010	0.000010	0.000010	0.000010	0.000010	0.000010	0.999830	0.000010	0.000010	0.000010	0.000010	0.000010	0.000010	0.000010	0.000010
GRE	0.011690	0.009702	0.020458	0.000010	0.000010	0.019167	0.000010	0.000010	0.071722	0.785837	0.000010	0.000010	0.008382	0.000010	0.000010	0.072941	0.000010	0.000010
ITA	0.000010	0.000010	0.000010	0.000010	0.000010	0.999830	0.000010	0.000010	0.000010	0.000010	0.000010	0.000010	0.000010	0.000010	0.000010	0.000010	0.000010	0.000010
ITA	0.000010	0.000010	0.000010	0.035860	0.000010	0.735797	0.010692	0.000010	0.000010	0.000010	0.000010	0.000010	0.007409	0.005967	0.000010	0.188260	0.000010	0.015905
ITA	0.000010	0.000010	0.000010	0.000010	0.000010	0.999830	0.000010	0.000010	0.000010	0.000010	0.000010	0.000010	0.000010	0.000010	0.000010	0.000010	0.000010	0.000010
ITA	0.028880	0.022818	0.002203	0.030219	0.004224	0.733661	0.000010	0.000010	0.000010	0.000010	0.000010	0.000010	0.000010	0.031964	0.000010	0.145932	0.000010	0.000010
ITA	0.005795	0.000010	0.022314	0.033820	0.000010	0.734845	0.000010	0.000010	0.000010	0.002794	0.008183	0.000010	0.012047	0.038148	0.000010	0.138979	0.000010	0.002995
ITA	0.013575	0.000010	0.006634	0.020160	0.040015	0.671356	0.000010	0.007783	0.000010	0.006356	0.019059	0.000010	0.028514	0.039427	0.000010	0.147052	0.000010	0.000010
ITA	0.010298	0.018476	0.014056	0.020981	0.006466	0.700887	0.000010	0.000010	0.000010	0.000010	0.007777	0.000010	0.000706	0.043797	0.000010	0.155386	0.000010	0.021103
ITA	0.000010	0.000010	0.000010	0.000010	0.000010	0.999830	0.000010	0.000010	0.000010	0.000010	0.000010	0.000010	0.000010	0.000010	0.000010	0.000010	0.000010	0.000010
ITA	0.000010	0.000010	0.000010	0.000010	0.000010	0.999830	0.000010	0.000010	0.000010	0.000010	0.000010	0.000010	0.000010	0.000010	0.000010	0.000010	0.000010	0.000010
ITA	0.000010	0.000010	0.000010	0.035138	0.008396	0.820958	0.000010	0.000010	0.000010	0.000010	0.007655	0.000010	0.000010	0.021029	0.000010	0.106705	0.000010	0.000010
ITA	0.000010	0.000010	0.000010	0.000010	0.000010	0.999830	0.000010	0.000010	0.000010	0.000010	0.000010	0.000010	0.000010	0.000010	0.000010	0.000010	0.000010	0.000010
ITA	0.000010	0.000010	0.000010	0.000010	0.000010	0.999830	0.000010	0.000010	0.000010	0.000010	0.000010	0.000010	0.000010	0.000010	0.000010	0.000010	0.000010	0.000010
ITA	0.013686	0.000010	0.000010	0.030169	0.028829	0.691156	0.000010	0.000010	0.000010	0.000010	0.000010	0.000010	0.001578	0.006944	0.000010	0.205599	0.000010	0.021938
ITA	0.002518	0.019769	0.008257	0.018230	0.008568	0.701204	0.000010	0.000010	0.010424	0.007566	0.009973	0.000010	0.019632	0.074929	0.000010	0.103542	0.000010	0.015337
ITA	0.026247	0.000010	0.016399	0.033229	0.021554	0.750490	0.002307	0.000010	0.000010	0.004276	0.000010	0.000010	0.006818	0.000010	0.000010	0.120689	0.000010	0.017911
LUX	0.004728	0.810363	0.000010	0.144798	0.000010	0.000010	0.003310	0.000010	0.000010	0.000010	0.036671	0.000010	0.000010	0.000010	0.000010	0.000010	0.000010	0.000010
LUX	0.000010	0.872182	0.000010	0.111119	0.000010	0.000010	0.000010	0.000010	0.000010	0.000010	0.016549	0.000010	0.000010	0.000010	0.000010	0.000010	0.000010	0.000010
LUX	0.000010	0.846358	0.000010	0.132141	0.000010	0.000010	0.000010	0.000010	0.000010	0.000010	0.021351	0.000010	0.000010	0.000010	0.000010	0.000010	0.000010	0.000010
LUX	0.000010	0.828243	0.000010	0.114093	0.000010	0.000010	0.000010	0.000010	0.000010	0.000010	0.057514	0.000010	0.000010	0.000010	0.000010	0.000010	0.000010	0.000010
NETH	0.000010	0.000010	0.000010	0.000010	0.000010	0.000010	0.000010	0.000010	0.000010	0.000010	0.000010	0.000010	0.999830	0.000010	0.000010	0.000010	0.000010	0.000010
NETH	0.000010	0.017385	0.000010	0.969532	0.000010	0.000010	0.000010	0.000010	0.000010	0.000010	0.012933	0.000010	0.000010	0.000010	0.000010	0.000010	0.000010	0.000010
NETH	0.000010	0.000010	0.000010	0.000010	0.000010	0.000010	0.000010	0.000010	0.000010	0.000010	0.000010	0.000010	0.999830	0.000010	0.000010	0.000010	0.000010	0.000010
NETH	0.000010	0.000010	0.000010	0.999830	0.000010	0.000010	0.000010	0.000010	0.000010	0.000010	0.000010	0.000010	0.000010	0.000010	0.000010	0.000010	0.000010	0.000010
NETH	0.000010	0.000010	0.000010	0.000010	0.000010	0.000010	0.000010	0.000010	0.000010	0.000010	0.000010	0.000010	0.999830	0.000010	0.000010	0.000010	0.000010	0.000010
NETH	0.000010	0.000010	0.000010	0.999830	0.000010	0.000010	0.000010	0.000010	0.000010	0.000010	0.000010	0.000010	0.000010	0.000010	0.000010	0.000010	0.000010	0.000010
NETH	0.000010	0.000010	0.000010	0.000010	0.000010	0.000010	0.000010	0.000010	0.000010	0.000010	0.000010	0.000010	0.999830	0.000010	0.000010	0.000010	0.000010	0.000010
NETH	0.000010	0.000010	0.000010	0.999830	0.000010	0.000010	0.000010	0.000010	0.000010	0.000010	0.000010	0.000010	0.000010	0.000010	0.000010	0.000010	0.000010	0.000010
NETH	0.000010	0.000010	0.000010	0.000010	0.000010	0.000010	0.000010	0.000010	0.000010	0.000010	0.000010	0.000010	0.998910	0.000010	0.000930	0.000010	0.000010	0.000010
NETH	0.000010	0.000010	0.000010	0.999830	0.000010	0.000010	0.000010	0.000010	0.000010	0.000010	0.000010	0.000010	0.000010	0.000010	0.000010	0.000010	0.000010	0.000010
NETH	0.000010	0.000010	0.000010	0.999830	0.000010	0.000010	0.000010	0.000010	0.000010	0.000010	0.000010	0.000010	0.000010	0.000010	0.000010	0.000010	0.000010	0.000010
NETH	0.000010	0.000010	0.000010	0.000010	0.000010	0.000010	0.000010	0.000010	0.000010	0.000010	0.000010	0.000010	0.999830	0.000010	0.000010	0.000010	0.000010	0.000010
NETH	0.000010	0.056875	0.000010	0.937080	0.000010	0.000010	0.000010	0.000010	0.000010	0.000010	0.005895	0.000010	0.000010	0.000010	0.000010	0.000010	0.000010	0.000010
NETH	0.000010	0.000010	0.000010	0.999830	0.000010	0.000010	0.000010	0.000010	0.000010	0.000010	0.000010	0.000010	0.000010	0.000010	0.000010	0.000010	0.000010	0.000010
NETH	0.000010	0.000010	0.000010	0.999830	0.000010	0.000010	0.000010	0.000010	0.000010	0.000010	0.000010	0.000010	0.000010	0.000010	0.000010	0.000010	0.000010	0.000010
NETH	0.000010	0.000010	0.000010	0.000010	0.000010	0.000010	0.000010	0.000010	0.000010	0.000010	0.000010	0.000010	0.999830	0.000010	0.000010	0.000010	0.000010	0.000010
NETH	0.000010	0.121523	0.000010	0.016180	0.004477	0.000010	0.007544	0.042271	0.081877	0.019849	0.015590	0.000010	0.608398	0.011077	0.000010	0.055891	0.000010	0.015263
NETH	0.000010	0.000010	0.000010	0.999830	0.000010	0.000010	0.000010	0.000010	0.000010	0.000010	0.000010	0.000010	0.000010	0.000010	0.000010	0.000010	0.000010	0.000010
NETH	0.000010	0.000010	0.000010	0.999830	0.000010	0.000010	0.000010	0.000010	0.000010	0.000010	0.000010	0.000010	0.000010	0.000010	0.000010	0.000010	0.000010	0.000010
NETH	0.000010	0.000010	0.000010	0.999830	0.000010	0.000010	0.000010	0.000010	0.000010	0.000010	0.000010	0.000010	0.000010	0.000010	0.000010	0.000010	0.000010	0.000010
NETH	0.000010	0.000010	0.000010	0.999830	0.000010	0.000010	0.000010	0.000010	0.000010	0.000010	0.000010	0.000010	0.000010	0.000010	0.000010	0.000010	0.000010	0.000010
NETH	0.000010	0.958326	0.000010	0.041514	0.000010	0.000010	0.000010	0.000010	0.000010	0.000010	0.000010	0.000010	0.000010	0.000010	0.000010	0.000010	0.000010	0.000010
NETH	0.000010	0.958326	0.000010	0.041514	0.000010	0.000010	0.000010	0.000010	0.000010	0.000010	0.000010	0.000010	0.000010	0.000010	0.000010	0.000010	0.000010	0.000010
NETH	0.000010	0.000010	0.000010	0.999830	0.000010	0.000010	0.000010	0.000010	0.000010	0.000010	0.000010	0.000010	0.000010	0.000010	0.000010	0.000010	0.000010	0.000010
NETH	0.000010	0.000010	0.000010	0.999830	0.000010	0.000010	0.000010	0.000010	0.000010	0.000010	0.000010	0.000010	0.000010	0.000010	0.000010	0.000010	0.000010	0.000010
NETH	0.000010	0.000010	0.000010	0.999830	0.000010	0.000010	0.000010	0.000010	0.000010	0.000010	0.000010	0.000010	0.000010	0.000010	0.000010	0.000010	0.000010	0.000010
NETH	0.000010	0.000010	0.000010	0.999830	0.000010	0.000010	0.000010	0.000010	0.000010	0.000010	0.000010	0.000010	0.000010	0.000010	0.000010	0.000010	0.000010	0.000010
NETH	0.000010	0.101668	0.000010	0.016120	0.000010	0.008988	0.023503	0.002065	0.022430	0.022475	0.022909	0.000010	0.727542	0.013289	0.000010	0.038941	0.000010	0.000010
NETH	0.000010	0.000010	0.000010	0.999830	0.000010	0.000010	0.000010	0.000010	0.000010	0.000010	0.000010	0.000010	0.000010	0.000010	0.000010	0.000010	0.000010	0.000010
NETH	0.000010	0.000010	0.000010	0.999830	0.000010	0.000010	0.000010	0.000010	0.000010	0.000010	0.000010	0.000010	0.000010	0.000010	0.000010	0.000010	0.000010	0.000010
NETH	0.000010	0.000010	0.000010	0.999830	0.000010	0.000010	0.000010	0.000010	0.000010	0.000010	0.000010	0.000010	0.000010	0.000010	0.000010	0.000010	0.000010	0.000010
NETH	0.000010	0.000019	0.000010	0.999821	0.000010	0.000010	0.000010	0.000010	0.000010	0.000010	0.000010	0.000010	0.000010	0.000010	0.000010	0.000010	0.000010	0.000010
NETH	0.000010	0.084939	0.004427	0.009800	0.003716	0.006492	0.009248	0.007990	0.006388	0.000010	0.017888	0.000010	0.822414	0.000010	0.000010	0.016739	0.000010	0.009897
NETH	0.000010	0.071941	0.000010	0.013230	0.007156	0.000010	0.006129	0.000010	0.023602	0.000010	0.000010	0.000010	0.865101	0.000555	0.000010	0.000010	0.000010	0.012187
NETH	0.000010	0.023889	0.018004	0.035671	0.000010	0.000010	0.000057	0.000010	0.000010	0.000010	0.000853	0.000010	0.917386	0.000010	0.000010	0.000010	0.000010	0.004030
NETH	0.000010	0.000010	0.000010	0.000010	0.000010	0.000010	0.000010	0.000010	0.000010	0.000010	0.000018	0.000010	0.999822	0.000010	0.000010	0.000010	0.000010	0.000010
NETH	0.000010	0.000010	0.000010	0.000010	0.000010	0.000010	0.000010	0.000010	0.000010	0.000010	0.000018	0.000010	0.999822	0.000010	0.000010	0.000010	0.000010	0.000010
NETH	0.000010	0.114327	0.000010	0.825343	0.000010	0.000010	0.000010	0.000010	0.000010	0.000010	0.000010	0.000010	0.023433	0.000010	0.000010	0.024394	0.000010	0.012374
NETH	0.000186	0.277188	0.034969	0.027133	0.000010	0.045328	0.041293	0.031108	0.043616	0.057811	0.014536	0.007728	0.398862	0.000010	0.003704	0.011635	0.000010	0.004873
NETH	0.000010	0.085768	0.000010	0.009035	0.000010	0.000010	0.000010	0.000010	0.000010	0.000010	0.000010	0.000010	0.893064	0.000010	0.000010	0.000010	0.000010	0.011993
NETH	0.000010	0.000010	0.001955	0.004156	0.013060	0.000010	0.000010	0.000010	0.000010	0.010926	0.000010	0.000010	0.951204	0.000010	0.000010	0.000010	0.000010	0.018579
NETH	0.000010	0.000010	0.000010	0.000010	0.000010	0.000010	0.000010	0.000010	0.000010	0.000010	0.000010	0.000010	0.999830	0.000010	0.000010	0.000010	0.000010	0.000010
NETH	0.000010	0.269461	0.003908	0.025916	0.012366	0.059650	0.058720	0.093003	0.037153	0.083769	0.000010	0.072619	0.263648	0.000010	0.000010	0.005250	0.000010	0.014485
NETH	0.000010	0.369269	0.002157	0.607144	0.000010	0.000010	0.008127	0.000010	0.000010	0.000010	0.010912	0.000010	0.002271	0.000010	0.000010	0.000010	0.000010	0.000010
NETH	0.000010	0.000010	0.000010	0.000010	0.000010	0.000010	0.000010	0.000010	0.000010	0.000010	0.000010	0.000010	0.999830	0.000010	0.000010	0.000010	0.000010	0.000010
NETH	0.000010	0.000010	0.000010	0.999830	0.000010	0.000010	0.000010	0.000010	0.000010	0.000010	0.000010	0.000010	0.000010	0.000010	0.000010	0.000010	0.000010	0.000010
NETH	0.000010	0.332798	0.000010	0.001758	0.016141	0.061039	0.033641	0.088401	0.030313	0.079498	0.000010	0.072729	0.278929	0.000010	0.000010	0.000010	0.004682	0.000010
NETH	0.000010	0.796642	0.000010	0.123278	0.000010	0.000010	0.010237	0.003661	0.000010	0.000010	0.000010	0.000010	0.015631	0.013625	0.000010	0.000010	0.000010	0.036817
NETH	0.000010	0.120961	0.000010	0.000010	0.000296	0.003466	0.018394	0.000010	0.026560	0.044418	0.026112	0.000010	0.656996	0.029195	0.000010	0.054165	0.000010	0.019366
NETH	0.000010	0.240326	0.009573	0.059353	0.030272	0.014698	0.033054	0.110780	0.048325	0.091285	0.037438	0.090750	0.234087	0.000010	0.000010	0.000010	0.000010	0.000010
NETH	0.000010	0.000010	0.000010	0.999830	0.000010	0.000010	0.000010	0.000010	0.000010	0.000010	0.000010	0.000010	0.000010	0.000010	0.000010	0.000010	0.000010	0.000010
NETH	0.000010	0.000010	0.000010	0.000010	0.000010	0.000010	0.000010	0.000010	0.000010	0.000010	0.000010	0.000010	0.999830	0.000010	0.000010	0.000010	0.000010	0.000010
NETH	0.000428	0.411795	0.000010	0.535442	0.000010	0.013548	0.000010	0.000038	0.000010	0.000010	0.006047	0.000010	0.032591	0.000010	0.000010	0.000010	0.000010	0.000010
NETH	0.000010	0.000010	0.000010	0.000010	0.000010	0.000010	0.000010	0.000010	0.000010	0.000010	0.000010	0.000010	0.999830	0.000010	0.000010	0.000010	0.000010	0.000010
NETH	0.000010	0.000010	0.000010	0.000010	0.000010	0.000010	0.000010	0.000010	0.000010	0.000010	0.000010	0.000010	0.999830	0.000010	0.000010	0.000010	0.000010	0.000010
NETH	0.000010	0.000010	0.000010	0.000010	0.000010	0.000010	0.000010	0.000010	0.000010	0.000010	0.000010	0.000010	0.999830	0.000010	0.000010	0.000010	0.000010	0.000010
NETH	0.000010	0.000010	0.000010	0.000010	0.000010	0.000010	0.000010	0.000010	0.000010	0.000010	0.000010	0.000010	0.999830	0.000010	0.000010	0.000010	0.000010	0.000010
NETH	0.000010	0.000010	0.000010	0.999830	0.000010	0.000010	0.000010	0.000010	0.000010	0.000010	0.000010	0.000010	0.000010	0.000010	0.000010	0.000010	0.000010	0.000010
NETH	0.000010	0.000010	0.000010	0.999830	0.000010	0.000010	0.000010	0.000010	0.000010	0.000010	0.000010	0.000010	0.000010	0.000010	0.000010	0.000010	0.000010	0.000010
NETH	0.000010	0.000010	0.000010	0.000010	0.000010	0.000010	0.000010	0.000010	0.000010	0.000010	0.000010	0.000010	0.997976	0.000010	0.000010	0.000010	0.000010	0.001864
NETH	0.000010	0.000010	0.000010	0.999830	0.000010	0.000010	0.000010	0.000010	0.000010	0.000010	0.000010	0.000010	0.000010	0.000010	0.000010	0.000010	0.000010	0.000010
NETH	0.000010	0.000010	0.000010	0.000010	0.000010	0.000010	0.000010	0.000010	0.000010	0.000010	0.000010	0.000010	0.999830	0.000010	0.000010	0.000010	0.000010	0.000010
POL	0.000010	0.142979	0.007878	0.014984	0.010293	0.019386	0.000509	0.035610	0.365152	0.099133	0.010447	0.000010	0.130407	0.002196	0.000010	0.052415	0.000010	0.108571
POL	0.004084	0.103254	0.000010	0.002862	0.000010	0.045233	0.032889	0.047526	0.304261	0.120011	0.000010	0.000010	0.152585	0.000010	0.000010	0.052951	0.000010	0.134274
POL	0.000010	0.110554	0.000010	0.014497	0.000010	0.024494	0.000010	0.048900	0.390524	0.099207	0.000010	0.000010	0.176994	0.000010	0.000010	0.027084	0.000010	0.107655
POL	0.007012	0.106450	0.000010	0.017500	0.000010	0.038281	0.001785	0.078131	0.296759	0.176770	0.000010	0.000010	0.149681	0.000010	0.000010	0.009680	0.000010	0.117881
POL	0.000010	0.087331	0.000010	0.002335	0.000010	0.074916	0.000513	0.024516	0.318342	0.186303	0.000010	0.000010	0.157007	0.000010	0.000010	0.001132	0.000010	0.147525
POL	0.004260	0.025320	0.021471	0.016189	0.000010	0.000010	0.018597	0.022803	0.455221	0.069621	0.000010	0.000010	0.017762	0.003073	0.000010	0.315411	0.000010	0.030211
POL	0.000010	0.044074	0.005648	0.000010	0.000010	0.013832	0.024098	0.002586	0.424838	0.116696	0.008981	0.000010	0.023237	0.018772	0.000010	0.310020	0.000010	0.007159
POL	0.003206	0.012211	0.025798	0.023858	0.002569	0.013217	0.000010	0.008161	0.377340	0.115776	0.000010	0.000010	0.045312	0.000010	0.000010	0.343350	0.000010	0.029144
POL	0.000010	0.000010	0.000010	0.007490	0.007976	0.011351	0.025296	0.000010	0.389824	0.108293	0.001051	0.000010	0.019693	0.014757	0.000010	0.369482	0.000010	0.044717
POL	0.006237	0.097447	0.000010	0.000952	0.000010	0.046454	0.032716	0.047727	0.307854	0.117462	0.000010	0.000010	0.152626	0.000010	0.000010	0.054222	0.000010	0.136234
POL	0.005755	0.108574	0.000010	0.016907	0.000010	0.042068	0.000010	0.077895	0.300054	0.178479	0.000010	0.000010	0.148445	0.000010	0.000010	0.003748	0.000010	0.117994
POL	0.000010	0.139866	0.005865	0.014458	0.010025	0.022086	0.002691	0.035804	0.361180	0.105777	0.012634	0.000010	0.131331	0.004076	0.000010	0.047314	0.000010	0.106854
POL	0.000010	0.112847	0.000010	0.015027	0.000010	0.026156	0.000010	0.046362	0.391498	0.096806	0.000010	0.000010	0.177209	0.000010	0.000010	0.027194	0.000010	0.106810
POL	0.000010	0.085184	0.000010	0.007349	0.000010	0.078044	0.000010	0.025679	0.311957	0.189036	0.000010	0.000010	0.153759	0.000010	0.000010	0.001128	0.000010	0.147774
POR	0.000010	0.100543	0.000010	0.000010	0.000010	0.029532	0.010549	0.813845	0.000010	0.000010	0.000010	0.000010	0.033087	0.000010	0.000010	0.012324	0.000010	0.000010
POR	0.000010	0.000010	0.000010	0.000010	0.000010	0.000010	0.000010	0.997010	0.000010	0.000010	0.002830	0.000010	0.000010	0.000010	0.000010	0.000010	0.000010	0.000010
POR	0.000010	0.000010	0.000010	0.000010	0.000010	0.000010	0.000010	0.999830	0.000010	0.000010	0.000010	0.000010	0.000010	0.000010	0.000010	0.000010	0.000010	0.000010
POR	0.000010	0.103897	0.008270	0.000010	0.000010	0.020528	0.034300	0.772564	0.000010	0.000010	0.000010	0.000010	0.055498	0.000010	0.000010	0.004833	0.000010	0.000010
POR	0.000010	0.111029	0.000010	0.000010	0.000010	0.013354	0.041649	0.779517	0.000010	0.000010	0.000010	0.000010	0.054321	0.000010	0.000010	0.000010	0.000010	0.000010
POR	0.000010	0.000010	0.000010	0.000010	0.000010	0.000010	0.000010	0.999830	0.000010	0.000010	0.000010	0.000010	0.000010	0.000010	0.000010	0.000010	0.000010	0.000010
POR	0.004381	0.155065	0.003769	0.017681	0.005392	0.038258	0.039952	0.644945	0.000010	0.000010	0.008653	0.000010	0.033046	0.000010	0.000010	0.048789	0.000010	0.000010
POR	0.000010	0.134174	0.000010	0.000010	0.000010	0.005073	0.029167	0.746872	0.000010	0.000010	0.020324	0.000010	0.032985	0.000010	0.000010	0.031296	0.000010	0.000010
POR	0.000010	0.000010	0.000010	0.000010	0.000010	0.000010	0.000010	0.999830	0.000010	0.000010	0.000010	0.000010	0.000010	0.000010	0.000010	0.000010	0.000010	0.000010
POR	0.000010	0.000010	0.000010	0.000010	0.000010	0.000010	0.000010	0.999830	0.000010	0.000010	0.000010	0.000010	0.000010	0.000010	0.000010	0.000010	0.000010	0.000010
POR	0.000010	0.000010	0.000010	0.000010	0.000010	0.000010	0.000010	0.999830	0.000010	0.000010	0.000010	0.000010	0.000010	0.000010	0.000010	0.000010	0.000010	0.000010
RUAS	0.000010	0.000010	0.000010	0.000010	0.000010	0.000010	0.000010	0.000010	0.000010	0.000010	0.008455	0.000010	0.000010	0.000010	0.991385	0.000010	0.000010	0.000010
RUAS	0.000010	0.000010	0.000010	0.000010	0.000010	0.000010	0.000010	0.000010	0.000010	0.000010	0.000010	0.000010	0.000010	0.000010	0.999830	0.000010	0.000010	0.000010
RUAS	0.000010	0.000010	0.000010	0.000010	0.000010	0.000010	0.000010	0.000010	0.000010	0.000010	0.000010	0.000010	0.000010	0.000010	0.999830	0.000010	0.000010	0.000010
RUAS	0.000010	0.000010	0.000010	0.000010	0.000010	0.000010	0.000010	0.000010	0.000010	0.000010	0.000010	0.000010	0.000010	0.000010	0.999830	0.000010	0.000010	0.000010
RUAS	0.000010	0.000010	0.000010	0.000010	0.000010	0.000010	0.000010	0.000010	0.000010	0.000010	0.000010	0.000010	0.000010	0.000010	0.999830	0.000010	0.000010	0.000010
RUAS	0.000010	0.000010	0.000010	0.000010	0.000010	0.000010	0.000010	0.000010	0.000010	0.000010	0.000010	0.000010	0.000010	0.000010	0.999830	0.000010	0.000010	0.000010
RUAS	0.000010	0.000010	0.000010	0.000010	0.000010	0.000010	0.000010	0.000010	0.000010	0.000010	0.000010	0.000010	0.000010	0.000010	0.999830	0.000010	0.000010	0.000010
RUAS	0.000010	0.000010	0.000010	0.000010	0.000010	0.000010	0.000010	0.000010	0.000010	0.000010	0.000010	0.000010	0.000010	0.000010	0.999830	0.000010	0.000010	0.000010
RUAS	0.000010	0.000010	0.000010	0.000010	0.000010	0.000010	0.000010	0.000010	0.000010	0.000010	0.000010	0.000010	0.000010	0.000010	0.999830	0.000010	0.000010	0.000010
RUAS	0.000010	0.000010	0.000010	0.000010	0.000010	0.000010	0.000010	0.000010	0.000010	0.000010	0.000010	0.000010	0.000010	0.000010	0.977929	0.000010	0.021911	0.000010
RUAS	0.000010	0.000010	0.000010	0.000010	0.000010	0.000010	0.000010	0.000010	0.000010	0.000010	0.000010	0.000010	0.000010	0.000010	0.999830	0.000010	0.000010	0.000010
RUAS	0.000010	0.000010	0.000010	0.000010	0.000010	0.000010	0.000010	0.000010	0.000010	0.000010	0.000010	0.000010	0.000010	0.000010	0.999830	0.000010	0.000010	0.000010
RUAS	0.000010	0.000010	0.000010	0.000010	0.000010	0.000010	0.000010	0.000010	0.000010	0.000010	0.000010	0.000010	0.000010	0.000010	0.999830	0.000010	0.000010	0.000010
RUAS	0.000010	0.000010	0.000010	0.000010	0.000010	0.000010	0.000010	0.000010	0.000010	0.000010	0.000010	0.000010	0.000010	0.000010	0.999830	0.000010	0.000010	0.000010
RUAS	0.000010	0.000010	0.000010	0.000010	0.000010	0.000010	0.000010	0.000010	0.000010	0.000010	0.000010	0.000010	0.000010	0.000010	0.999830	0.000010	0.000010	0.000010
RUAS	0.000010	0.000010	0.000010	0.000010	0.000010	0.000010	0.000010	0.000010	0.000010	0.000010	0.000010	0.000010	0.000010	0.000010	0.999830	0.000010	0.000010	0.000010
RUAS	0.000010	0.000010	0.002254	0.000010	0.000010	0.000010	0.000010	0.000010	0.000010	0.000010	0.000010	0.000010	0.000010	0.000010	0.985038	0.000010	0.012558	0.000010
RUAS	0.000010	0.000010	0.000010	0.000010	0.000010	0.000010	0.000010	0.000010	0.000010	0.000010	0.000010	0.000010	0.000010	0.000010	0.999830	0.000010	0.000010	0.000010
RUAS	0.000010	0.000010	0.000010	0.000010	0.000010	0.000010	0.000010	0.000010	0.000010	0.000010	0.000010	0.000010	0.000010	0.000010	0.999830	0.000010	0.000010	0.000010
RUAS	0.000010	0.000010	0.000010	0.000010	0.000010	0.000010	0.000010	0.000010	0.000010	0.000010	0.000010	0.000010	0.000010	0.000010	0.999830	0.000010	0.000010	0.000010
RUAS	0.000010	0.000010	0.000010	0.000010	0.000010	0.000010	0.000010	0.000010	0.000010	0.000010	0.000010	0.000010	0.000010	0.000010	0.999830	0.000010	0.000010	0.000010
RUAS	0.000010	0.000010	0.000010	0.000010	0.000010	0.000010	0.000010	0.000010	0.000010	0.000010	0.000010	0.000010	0.000010	0.000010	0.845769	0.000010	0.154071	0.000010
RUAS	0.000010	0.000010	0.000010	0.000010	0.000010	0.000010	0.000010	0.000010	0.000010	0.000010	0.000010	0.000010	0.000010	0.000010	0.868543	0.000010	0.131297	0.000010
RUAS	0.000010	0.000010	0.000010	0.000010	0.000010	0.000010	0.000010	0.000010	0.000010	0.000010	0.000010	0.000010	0.000010	0.000010	0.999830	0.000010	0.000010	0.000010
RUAS	0.000010	0.000010	0.000010	0.000010	0.000010	0.000010	0.000010	0.000010	0.000010	0.000010	0.000010	0.000010	0.000010	0.000010	0.999830	0.000010	0.000010	0.000010
RUAS	0.000010	0.000010	0.000010	0.000010	0.000010	0.000010	0.000010	0.000010	0.000010	0.000010	0.000010	0.000010	0.000010	0.000010	0.999830	0.000010	0.000010	0.000010
RUAS	0.000010	0.000010	0.000010	0.000010	0.000010	0.000010	0.000010	0.000010	0.000010	0.000010	0.000010	0.000010	0.000010	0.000010	0.999830	0.000010	0.000010	0.000010
RUAS	0.000010	0.000010	0.000010	0.000010	0.000010	0.000010	0.000010	0.000010	0.000010	0.000010	0.000010	0.000010	0.000010	0.000010	0.999830	0.000010	0.000010	0.000010
RUAS	0.000010	0.000010	0.000010	0.000010	0.000010	0.000010	0.000010	0.000010	0.000010	0.000010	0.000010	0.000010	0.000010	0.000010	0.999830	0.000010	0.000010	0.000010
RUAS	0.000010	0.000010	0.000010	0.000010	0.000010	0.000010	0.000010	0.000010	0.000010	0.000010	0.000010	0.000010	0.000010	0.000010	0.999830	0.000010	0.000010	0.000010
RUAS	0.000010	0.000010	0.000010	0.000010	0.000010	0.000010	0.000010	0.000010	0.000010	0.000010	0.000010	0.000010	0.000010	0.000010	0.999830	0.000010	0.000010	0.000010
RUAS	0.000010	0.000010	0.000010	0.000010	0.000010	0.000010	0.000010	0.000010	0.000010	0.000010	0.000010	0.000010	0.000010	0.000010	0.999830	0.000010	0.000010	0.000010
RUAS	0.000010	0.000010	0.000010	0.000010	0.000010	0.000010	0.000010	0.000010	0.000010	0.000010	0.000010	0.000010	0.000010	0.000010	0.999830	0.000010	0.000010	0.000010
RUAS	0.000010	0.000010	0.000010	0.000010	0.000010	0.000010	0.000010	0.000010	0.000010	0.000010	0.000010	0.000010	0.000010	0.000010	0.999830	0.000010	0.000010	0.000010
RUAS	0.000010	0.000010	0.000010	0.000010	0.000010	0.000010	0.000010	0.000010	0.000010	0.000010	0.000010	0.000010	0.000010	0.000010	0.999830	0.000010	0.000010	0.000010
RUAS	0.000010	0.000010	0.000010	0.000010	0.000010	0.000010	0.000010	0.000010	0.000010	0.000010	0.000010	0.000010	0.000010	0.000010	0.999830	0.000010	0.000010	0.000010
RUAS	0.000010	0.000010	0.000010	0.000010	0.000010	0.000010	0.000010	0.000010	0.000010	0.000010	0.000010	0.000010	0.000010	0.000010	0.999830	0.000010	0.000010	0.000010
RUAS	0.000010	0.000010	0.000010	0.000010	0.000010	0.000010	0.000010	0.000010	0.000010	0.000010	0.000010	0.000010	0.000010	0.000010	0.999830	0.000010	0.000010	0.000010
RUAS	0.000010	0.000010	0.000010	0.000010	0.000010	0.000010	0.000010	0.000010	0.000010	0.000010	0.000010	0.000010	0.000010	0.000010	0.999830	0.000010	0.000010	0.000010
RUAS	0.000010	0.000010	0.000010	0.000010	0.000010	0.000010	0.000010	0.000010	0.000010	0.000010	0.000010	0.000010	0.000010	0.000010	0.999830	0.000010	0.000010	0.000010
RUAS	0.000010	0.000010	0.000010	0.000010	0.000010	0.000010	0.000010	0.000010	0.000010	0.000010	0.000010	0.000010	0.000010	0.000010	0.999830	0.000010	0.000010	0.000010
RUAS	0.000010	0.000010	0.000010	0.000010	0.000010	0.000010	0.000010	0.000010	0.000010	0.000010	0.000010	0.000010	0.000010	0.000010	0.990501	0.000010	0.009339	0.000010
RUAS	0.000010	0.000010	0.000010	0.000010	0.000010	0.000010	0.000010	0.000010	0.000010	0.000010	0.000010	0.000010	0.000010	0.000010	0.999830	0.000010	0.000010	0.000010
RUAS	0.000010	0.000010	0.000010	0.000010	0.000010	0.000010	0.000010	0.000010	0.000010	0.000010	0.000010	0.000010	0.000010	0.000010	0.999830	0.000010	0.000010	0.000010
RUAS	0.000010	0.000010	0.000010	0.000010	0.000010	0.000010	0.000010	0.000010	0.000010	0.000010	0.000010	0.000010	0.000010	0.000010	0.999830	0.000010	0.000010	0.000010
RUAS	0.000010	0.000010	0.000010	0.000010	0.000010	0.000010	0.000010	0.000010	0.000010	0.000010	0.000010	0.000010	0.000010	0.000010	0.999830	0.000010	0.000010	0.000010
RUAS	0.000010	0.000010	0.000010	0.000010	0.000010	0.000010	0.000010	0.000010	0.000010	0.000010	0.000010	0.000010	0.000010	0.000010	0.999830	0.000010	0.000010	0.000010
RUAS	0.000010	0.000010	0.000010	0.000010	0.000010	0.000010	0.000010	0.000010	0.000010	0.000010	0.000010	0.000010	0.000010	0.000010	0.999830	0.000010	0.000010	0.000010
RUAS	0.000010	0.000010	0.000010	0.000010	0.000010	0.000010	0.000010	0.000010	0.000010	0.000010	0.000010	0.000010	0.000010	0.000010	0.999830	0.000010	0.000010	0.000010
RUAS	0.000010	0.000010	0.000010	0.000010	0.000010	0.000010	0.000010	0.000010	0.000010	0.000010	0.000010	0.000010	0.000010	0.000010	0.981975	0.000010	0.017865	0.000010
RUAS	0.000010	0.000010	0.000010	0.000010	0.000010	0.000010	0.000010	0.000010	0.000010	0.000010	0.000010	0.000010	0.000010	0.000010	0.999830	0.000010	0.000010	0.000010
RUAS	0.000010	0.000010	0.000010	0.000010	0.000010	0.000010	0.000010	0.000010	0.000010	0.000010	0.000010	0.000010	0.000010	0.000010	0.999830	0.000010	0.000010	0.000010
RUAS	0.000010	0.000010	0.000010	0.000010	0.000010	0.000010	0.000010	0.000010	0.000010	0.000010	0.000010	0.000010	0.000010	0.000010	0.989715	0.000010	0.010125	0.000010
RUAS	0.000010	0.000010	0.000010	0.000010	0.000010	0.000010	0.000010	0.000010	0.000010	0.000010	0.000010	0.000010	0.000010	0.000010	0.999830	0.000010	0.000010	0.000010
RUAS	0.000010	0.000010	0.000010	0.000010	0.000010	0.000010	0.000010	0.000010	0.000010	0.000010	0.000010	0.000016	0.000010	0.000017	0.988722	0.000010	0.011105	0.000010
RUAS	0.000010	0.000010	0.000010	0.000010	0.000010	0.000010	0.000010	0.000010	0.000010	0.000010	0.000010	0.000010	0.000010	0.000010	0.982784	0.000010	0.017056	0.000010
RUAS	0.000010	0.000010	0.000010	0.000010	0.000010	0.000010	0.000010	0.000010	0.000010	0.000010	0.000010	0.000010	0.000010	0.000010	0.999830	0.000010	0.000010	0.000010
RUAS	0.000010	0.000010	0.000010	0.000010	0.000010	0.000010	0.000010	0.000010	0.000010	0.000010	0.000010	0.000010	0.000010	0.000010	0.973952	0.000010	0.025888	0.000010
RUAS	0.000010	0.000010	0.000010	0.000010	0.000010	0.000010	0.000010	0.000010	0.000010	0.000010	0.000010	0.000010	0.000010	0.000010	0.999830	0.000010	0.000010	0.000010
RUAS	0.000010	0.000010	0.000010	0.000010	0.000010	0.000010	0.000010	0.000010	0.000010	0.000010	0.000010	0.000010	0.000010	0.000010	0.966057	0.000010	0.033783	0.000010
RUAS	0.000010	0.000010	0.000010	0.000010	0.000010	0.000010	0.000010	0.000010	0.000010	0.000010	0.000010	0.000010	0.000010	0.000010	0.999830	0.000010	0.000010	0.000010
RUAS	0.000010	0.000010	0.000010	0.000010	0.000010	0.000010	0.000010	0.000010	0.000010	0.000010	0.000010	0.000010	0.000010	0.000010	0.986563	0.000010	0.013277	0.000010
RUAS	0.000010	0.000010	0.000010	0.000010	0.000010	0.000010	0.000010	0.000010	0.000010	0.000010	0.000010	0.000010	0.000010	0.000010	0.999830	0.000010	0.000010	0.000010
RUAS	0.000010	0.000010	0.000010	0.000010	0.000010	0.000010	0.000010	0.000010	0.000010	0.000010	0.000010	0.000010	0.000010	0.000010	0.999830	0.000010	0.000010	0.000010
RUEU	0.001960	0.000010	0.000010	0.000010	0.000010	0.000010	0.000010	0.000010	0.911705	0.000010	0.000010	0.000010	0.000010	0.000010	0.086185	0.000010	0.000010	0.000010
RUEU	0.000010	0.015184	0.000010	0.004891	0.000010	0.013163	0.002177	0.000010	0.851675	0.025763	0.015022	0.000010	0.000010	0.020039	0.051996	0.000010	0.000010	0.000010
RUEU	0.001858	0.000010	0.000010	0.000010	0.000010	0.000010	0.000010	0.000010	0.912200	0.000010	0.000010	0.000010	0.000010	0.000010	0.085792	0.000010	0.000010	0.000010
RUEU	0.008734	0.000010	0.000010	0.001274	0.000010	0.005599	0.025519	0.000010	0.801718	0.008114	0.003416	0.000010	0.040990	0.002726	0.064196	0.037644	0.000010	0.000010
RUEU	0.011825	0.006345	0.000010	0.002166	0.000010	0.021740	0.000010	0.000010	0.875302	0.000332	0.000010	0.000010	0.011300	0.000010	0.042486	0.008543	0.000010	0.019881
RUEU	0.000010	0.000010	0.000010	0.004434	0.000010	0.000010	0.000010	0.000010	0.930705	0.000010	0.017162	0.000010	0.000010	0.000010	0.047559	0.000010	0.000010	0.000010
RUEU	0.000010	0.043036	0.000010	0.000010	0.000010	0.000010	0.000010	0.000010	0.928332	0.000010	0.001934	0.000010	0.000904	0.000010	0.000010	0.025213	0.000010	0.000462
RUEU	0.004454	0.037300	0.000010	0.006562	0.014902	0.015043	0.015387	0.007069	0.701306	0.027572	0.000010	0.000010	0.013602	0.008941	0.129035	0.018775	0.000010	0.000010
RUEU	0.011925	0.000010	0.000010	0.000010	0.000010	0.000010	0.000010	0.000010	0.894607	0.000010	0.000010	0.000010	0.000010	0.000010	0.093318	0.000010	0.000010	0.000010
RUEU	0.000010	0.010131	0.000010	0.000010	0.000010	0.000010	0.000010	0.000010	0.916222	0.054258	0.002092	0.000010	0.000010	0.003567	0.013611	0.000010	0.000010	0.000010
RUEU	0.000010	0.010606	0.006753	0.005406	0.000010	0.019780	0.006936	0.000010	0.899490	0.000010	0.000010	0.004507	0.008929	0.000010	0.037504	0.000010	0.000010	0.000010
RUEU	0.000010	0.006628	0.000010	0.000010	0.000010	0.000010	0.003517	0.000010	0.969718	0.000010	0.014396	0.000010	0.000010	0.000010	0.000010	0.005611	0.000010	0.000010
RUEU	0.000010	0.029448	0.001319	0.000010	0.000010	0.000010	0.021470	0.000010	0.941139	0.000010	0.000010	0.000010	0.000010	0.000010	0.000010	0.006495	0.000010	0.000010
RUEU	0.010134	0.004814	0.006227	0.010965	0.000010	0.000010	0.000010	0.000535	0.920010	0.032625	0.000010	0.000010	0.000010	0.000010	0.008436	0.000010	0.006165	0.000010
RUEU	0.000010	0.000010	0.009653	0.000010	0.000010	0.029222	0.014298	0.000010	0.902469	0.000610	0.003568	0.000010	0.000010	0.017015	0.000010	0.016751	0.000010	0.006324
RUEU	0.007004	0.010490	0.001661	0.012930	0.000010	0.000010	0.000010	0.010526	0.892878	0.000010	0.007780	0.000010	0.009755	0.000010	0.044755	0.000010	0.000010	0.002141
RUEU	0.006117	0.000809	0.000010	0.007987	0.000010	0.000010	0.000010	0.009945	0.853990	0.000010	0.009488	0.000010	0.000010	0.000010	0.100158	0.011405	0.000010	0.000010
RUEU	0.000010	0.000010	0.002527	0.012384	0.007296	0.000517	0.002691	0.025947	0.908588	0.000010	0.000010	0.000010	0.002899	0.000010	0.012281	0.018789	0.000010	0.006011
RUEU	0.000010	0.000010	0.000010	0.000010	0.000010	0.000010	0.004438	0.000010	0.851903	0.127741	0.000990	0.000010	0.011066	0.000010	0.003741	0.000010	0.000010	0.000010
RUEU	0.000010	0.000397	0.013905	0.004402	0.000010	0.029536	0.027454	0.000010	0.729649	0.059138	0.033504	0.000010	0.040524	0.000010	0.000010	0.051603	0.000010	0.009819
RUEU	0.003984	0.051208	0.000909	0.040198	0.000010	0.017706	0.000010	0.024616	0.636631	0.088010	0.024302	0.000010	0.062096	0.014542	0.000010	0.028771	0.000010	0.006978
RUEU	0.000010	0.026231	0.000010	0.001102	0.000010	0.031981	0.016041	0.000010	0.748610	0.087071	0.000010	0.000010	0.030301	0.000010	0.000010	0.039948	0.000010	0.018624
RUEU	0.000010	0.000010	0.000010	0.000723	0.000010	0.000010	0.000010	0.000010	0.897453	0.026746	0.000010	0.000010	0.020869	0.000010	0.000010	0.054079	0.000010	0.000010
RUEU	0.002693	0.000010	0.000010	0.000010	0.000010	0.000010	0.003833	0.010230	0.784972	0.081283	0.000010	0.000010	0.000010	0.000010	0.076979	0.025039	0.000010	0.014871
RUEU	0.000912	0.000010	0.011287	0.000010	0.000010	0.000010	0.000010	0.000010	0.946427	0.000010	0.011874	0.000010	0.000010	0.000010	0.029371	0.000010	0.000010	0.000010
RUEU	0.007404	0.002959	0.027668	0.013283	0.000010	0.004861	0.000010	0.000010	0.846647	0.075216	0.000010	0.000010	0.004441	0.003212	0.007915	0.006323	0.000010	0.000010
RUEU	0.000010	0.062707	0.036414	0.024665	0.039990	0.051993	0.036917	0.141538	0.269225	0.141871	0.000010	0.135552	0.042505	0.016563	0.000010	0.000010	0.000010	0.000010
RUEU	0.000010	0.000010	0.000010	0.000010	0.000010	0.000010	0.000010	0.000010	0.889282	0.025791	0.000010	0.000010	0.024773	0.002915	0.000010	0.057108	0.000010	0.000010
RUEU	0.000010	0.019454	0.000909	0.009422	0.006988	0.000010	0.000010	0.000010	0.871100	0.000010	0.000010	0.000010	0.000010	0.018740	0.068679	0.000010	0.000010	0.004607
RUEU	0.000010	0.000010	0.000010	0.000010	0.000010	0.000010	0.000135	0.000010	0.997943	0.000010	0.000010	0.000010	0.001773	0.000010	0.000010	0.000010	0.000010	0.000010
RUEU	0.000010	0.000010	0.000010	0.000460	0.000010	0.000010	0.004839	0.000010	0.874385	0.105952	0.005946	0.000010	0.008299	0.000010	0.000010	0.000010	0.000010	0.000010
RUEU	0.000010	0.000010	0.000010	0.006041	0.000010	0.012717	0.000010	0.007903	0.941597	0.000010	0.017760	0.000010	0.000010	0.000010	0.013862	0.000010	0.000010	0.000010
RUEU	0.000010	0.000010	0.000010	0.015938	0.001796	0.000010	0.000010	0.001329	0.943691	0.000010	0.018340	0.000010	0.000010	0.000010	0.018786	0.000010	0.000010	0.000010
RUEU	0.004763	0.000010	0.000010	0.000010	0.000010	0.000010	0.000010	0.000010	0.950997	0.000010	0.006808	0.000010	0.000010	0.000010	0.033481	0.000010	0.000010	0.003821
RUEU	0.004278	0.036298	0.000010	0.000010	0.000010	0.012098	0.008092	0.009824	0.744189	0.085991	0.015152	0.000010	0.045738	0.000010	0.000010	0.038259	0.000010	0.000010
RUEU	0.001679	0.000010	0.000010	0.016079	0.000010	0.000010	0.000010	0.000010	0.943130	0.000010	0.003746	0.000010	0.000010	0.000010	0.025267	0.000010	0.009977	0.000010
RUEU	0.000010	0.000010	0.010283	0.000010	0.007453	0.000010	0.000010	0.000010	0.920338	0.000010	0.000010	0.000010	0.000010	0.000010	0.044502	0.008198	0.009107	0.000010
RUEU	0.004805	0.000010	0.000010	0.000010	0.006753	0.006986	0.000010	0.003829	0.920866	0.000010	0.011098	0.000010	0.002677	0.000010	0.042886	0.000010	0.000010	0.000010
RUEU	0.000010	0.014654	0.002960	0.004584	0.015060	0.017794	0.001656	0.006039	0.794836	0.000010	0.012538	0.000010	0.003581	0.005127	0.100045	0.021075	0.000010	0.000010
RUEU	0.000010	0.000010	0.000010	0.000010	0.000010	0.000010	0.000010	0.000010	0.979946	0.000010	0.000010	0.000010	0.000010	0.000010	0.018409	0.001494	0.000010	0.000010
RUEU	0.007030	0.000010	0.009728	0.000010	0.002505	0.000010	0.000010	0.000010	0.624969	0.224618	0.009086	0.000010	0.000010	0.000010	0.084030	0.003893	0.034051	0.000010
RUEU	0.000010	0.000010	0.000315	0.000010	0.000010	0.000010	0.010132	0.003555	0.920070	0.000010	0.000010	0.000010	0.000010	0.000010	0.065797	0.000010	0.000010	0.000010
RUEU	0.000010	0.000010	0.000010	0.000010	0.000010	0.000010	0.000010	0.000010	0.795071	0.124145	0.001747	0.000010	0.015406	0.011458	0.037937	0.000010	0.014126	0.000010
RUEU	0.000010	0.000010	0.003206	0.002087	0.000010	0.000010	0.000010	0.001698	0.817811	0.016038	0.003271	0.000010	0.004424	0.008455	0.101246	0.029862	0.000010	0.011832
RUEU	0.000010	0.000010	0.000010	0.014013	0.015126	0.006178	0.001676	0.000010	0.844981	0.000010	0.000010	0.000010	0.000010	0.000010	0.104889	0.000010	0.000010	0.013027
RUEU	0.008063	0.002302	0.000010	0.004125	0.000010	0.000010	0.000010	0.000010	0.851702	0.019586	0.000010	0.000010	0.031126	0.009637	0.049350	0.014894	0.000010	0.009135
RUEU	0.000010	0.009589	0.000073	0.009364	0.016142	0.013366	0.000010	0.009859	0.847993	0.024352	0.000010	0.000010	0.000010	0.000010	0.063454	0.000010	0.000010	0.005727
RUEU	0.000010	0.000010	0.000010	0.000010	0.000010	0.011167	0.000010	0.000010	0.877876	0.081520	0.011340	0.000010	0.000010	0.013563	0.004415	0.000010	0.000010	0.000010
RUEU	0.015396	0.061230	0.007123	0.000010	0.000010	0.011868	0.000010	0.003586	0.789237	0.000010	0.002560	0.000010	0.033651	0.000010	0.032686	0.027551	0.000010	0.015042
RUEU	0.016486	0.003533	0.006777	0.009726	0.000010	0.000010	0.000010	0.001482	0.887841	0.038864	0.010321	0.000010	0.019302	0.000010	0.005587	0.000010	0.000010	0.000010
RUEU	0.000010	0.000010	0.000010	0.002134	0.017874	0.000010	0.000010	0.000010	0.853869	0.000010	0.007298	0.000010	0.000010	0.000010	0.098480	0.020226	0.000010	0.000010
RUEU	0.000010	0.000010	0.000346	0.000010	0.004679	0.000010	0.000010	0.000010	0.647849	0.206260	0.000010	0.000010	0.000010	0.000010	0.085137	0.000010	0.055609	0.000010
RUEU	0.001292	0.000010	0.017119	0.005611	0.000010	0.000010	0.000010	0.006244	0.889684	0.060767	0.000010	0.000010	0.000010	0.000010	0.019174	0.000010	0.000010	0.000010
RUEU	0.000010	0.000010	0.000010	0.000010	0.000010	0.008048	0.000010	0.000010	0.890134	0.050961	0.000010	0.000010	0.000027	0.000010	0.050700	0.000010	0.000010	0.000010
RUEU	0.000010	0.000010	0.007185	0.000010	0.000010	0.000010	0.000466	0.002525	0.876307	0.071991	0.000010	0.003790	0.000010	0.006106	0.021460	0.000010	0.005032	0.005058
RUEU	0.000010	0.000010	0.003279	0.000010	0.000010	0.000719	0.001110	0.000010	0.841289	0.076038	0.000010	0.000010	0.027956	0.000010	0.041876	0.007632	0.000010	0.000010
RUEU	0.000010	0.000010	0.000517	0.002626	0.000010	0.005944	0.010178	0.000010	0.863497	0.049950	0.004199	0.000010	0.002632	0.003841	0.056537	0.000010	0.000010	0.000010
RUEU	0.013801	0.003874	0.010379	0.000010	0.000010	0.000010	0.000010	0.000010	0.835356	0.000010	0.000010	0.000010	0.000010	0.001073	0.100375	0.019315	0.000010	0.015726
RUEU	0.000010	0.000010	0.010899	0.015572	0.002628	0.000010	0.000010	0.000010	0.879492	0.000010	0.000010	0.000010	0.000010	0.012844	0.078446	0.000010	0.000010	0.000010
RUEU	0.000010	0.001317	0.000010	0.015546	0.000010	0.004742	0.000010	0.000010	0.869313	0.000010	0.019353	0.000010	0.013194	0.000010	0.066554	0.009882	0.000010	0.000010
RUEU	0.000010	0.015036	0.000196	0.000010	0.000010	0.005751	0.000010	0.000010	0.838785	0.013341	0.012724	0.000010	0.000010	0.004159	0.097498	0.000010	0.000010	0.012420
RUEU	0.000010	0.000010	0.017081	0.000010	0.006099	0.000010	0.008744	0.000010	0.747130	0.031911	0.017936	0.000010	0.000010	0.012546	0.131904	0.026559	0.000010	0.000010
RUEU	0.000010	0.000010	0.000010	0.000010	0.000010	0.005567	0.004710	0.000373	0.934430	0.000010	0.000010	0.000010	0.008808	0.000010	0.042006	0.000010	0.000010	0.003996
RUEU	0.010487	0.000010	0.012069	0.000010	0.003396	0.009169	0.012669	0.005914	0.797108	0.000010	0.002108	0.000029	0.000010	0.000010	0.123700	0.000010	0.006994	0.016297
RUEU	0.000010	0.000010	0.018925	0.000010	0.017045	0.006016	0.000010	0.000010	0.768283	0.083708	0.000010	0.003999	0.009185	0.000010	0.092739	0.000010	0.000010	0.000010
RUEU	0.000010	0.000010	0.000010	0.000010	0.000010	0.001559	0.002470	0.000010	0.916962	0.025087	0.010504	0.000010	0.000010	0.008136	0.013639	0.021544	0.000010	0.000010
RUEU	0.009054	0.000010	0.000010	0.000010	0.000010	0.012192	0.000010	0.000010	0.965731	0.000010	0.012883	0.000010	0.000010	0.000010	0.000010	0.000010	0.000010	0.000010
RUEU	0.000905	0.000010	0.000010	0.014627	0.000010	0.000010	0.000010	0.000010	0.912845	0.000010	0.006871	0.000010	0.029043	0.000010	0.035590	0.000010	0.000010	0.000010
RUEU	0.000010	0.000010	0.000010	0.000147	0.004926	0.000010	0.000010	0.000010	0.957533	0.000010	0.001397	0.000010	0.000010	0.000010	0.033709	0.001258	0.000010	0.000920
RUEU	0.018895	0.000010	0.023646	0.000010	0.000010	0.000010	0.000010	0.000010	0.735768	0.081784	0.016701	0.000010	0.000010	0.000010	0.123087	0.000010	0.000010	0.000010
RUEU	0.006629	0.000010	0.000010	0.000010	0.000010	0.002237	0.000010	0.000010	0.760637	0.111226	0.000010	0.000010	0.000010	0.000010	0.094773	0.010981	0.000010	0.013407
RUEU	0.000010	0.029979	0.000010	0.000010	0.024540	0.000010	0.000010	0.000010	0.739302	0.117377	0.000010	0.000010	0.000010	0.000010	0.079749	0.000010	0.008932	0.000010
RUEU	0.000010	0.000010	0.013336	0.015009	0.015520	0.000010	0.000010	0.000010	0.774120	0.050930	0.000010	0.000010	0.000010	0.000010	0.128246	0.002729	0.000010	0.000010
RUEU	0.016452	0.012700	0.016478	0.003778	0.000010	0.000010	0.000010	0.000010	0.708863	0.084293	0.000010	0.000010	0.038009	0.000010	0.038841	0.063662	0.000010	0.016844
RUEU	0.000010	0.025562	0.026431	0.014955	0.000010	0.012585	0.000010	0.000229	0.747066	0.097111	0.000010	0.000010	0.014426	0.016376	0.043406	0.001784	0.000010	0.000010
RUEU	0.008795	0.003235	0.006273	0.000010	0.000010	0.000010	0.000010	0.022926	0.900915	0.049339	0.000010	0.000010	0.008407	0.000010	0.000010	0.000010	0.000010	0.000010
RUEU	0.000010	0.046187	0.002623	0.010108	0.024373	0.000011	0.002688	0.000010	0.773943	0.082770	0.012161	0.000010	0.012590	0.000010	0.014397	0.018089	0.000010	0.000010
RUEU	0.000010	0.000010	0.000010	0.000010	0.000010	0.000010	0.000010	0.000010	0.935808	0.000010	0.000010	0.000010	0.000010	0.005585	0.058457	0.000010	0.000010	0.000010
RUEU	0.000010	0.000010	0.003167	0.000010	0.000010	0.000010	0.002057	0.000010	0.880479	0.038802	0.009618	0.000010	0.000010	0.010173	0.029445	0.026159	0.000010	0.000010
RUEU	0.006773	0.000010	0.000010	0.000010	0.000991	0.005254	0.013899	0.000010	0.857079	0.005834	0.000010	0.000010	0.000010	0.010130	0.056167	0.043783	0.000010	0.000010
RUEU	0.000010	0.000010	0.004760	0.003151	0.000010	0.000010	0.000010	0.005075	0.922594	0.028323	0.013759	0.000010	0.009929	0.000010	0.000010	0.006391	0.000010	0.005928
RUEU	0.000010	0.000010	0.013399	0.008560	0.010695	0.021998	0.000010	0.019919	0.805544	0.115646	0.000010	0.000010	0.000010	0.000010	0.000010	0.000010	0.004139	0.000010
RUEU	0.004829	0.000010	0.009307	0.005999	0.000010	0.000010	0.013515	0.000010	0.776927	0.116351	0.000010	0.000010	0.003039	0.000010	0.008013	0.018900	0.034823	0.008226
RUEU	0.000010	0.000010	0.024334	0.000010	0.000010	0.015048	0.000010	0.000010	0.858973	0.050989	0.000010	0.000010	0.010997	0.000010	0.011004	0.000010	0.028545	0.000010
RUEU	0.000010	0.000010	0.000010	0.000010	0.000010	0.000010	0.000010	0.000010	0.860217	0.084056	0.001103	0.000010	0.000010	0.012269	0.042226	0.000010	0.000010	0.000010
RUEU	0.000010	0.000010	0.001002	0.000010	0.000010	0.000010	0.000010	0.000010	0.832830	0.115444	0.000010	0.005228	0.000010	0.015104	0.030272	0.000010	0.000010	0.000010
RUEU	0.000010	0.000010	0.003339	0.000010	0.005804	0.000010	0.000010	0.000952	0.785103	0.095727	0.000010	0.005018	0.000010	0.002065	0.076478	0.000010	0.015972	0.009461
RUEU	0.000010	0.000010	0.002884	0.000010	0.000010	0.000010	0.000010	0.000010	0.888571	0.060563	0.000010	0.000010	0.002882	0.000010	0.019816	0.000192	0.024982	0.000010
RUEU	0.003981	0.000010	0.020598	0.000010	0.018220	0.000010	0.000010	0.000010	0.890312	0.039550	0.000010	0.000010	0.000010	0.000010	0.008675	0.000010	0.018553	0.000010
RUEU	0.000010	0.000010	0.000010	0.000010	0.000010	0.000010	0.000010	0.000010	0.935445	0.000010	0.000010	0.000010	0.000010	0.005686	0.058719	0.000010	0.000010	0.000010
RUEU	0.000010	0.000010	0.025025	0.000010	0.000010	0.000010	0.000010	0.000010	0.386508	0.479155	0.000010	0.000010	0.000010	0.000010	0.015793	0.018156	0.075243	0.000010
RUEU	0.000010	0.000010	0.047272	0.000010	0.000339	0.000010	0.011626	0.000010	0.339211	0.457333	0.000010	0.000010	0.000010	0.000010	0.015769	0.067337	0.061013	0.000010
RUEU	0.002644	0.000010	0.030499	0.000010	0.000010	0.000010	0.000010	0.000010	0.326100	0.512037	0.000010	0.000010	0.000010	0.000010	0.015276	0.041769	0.071564	0.000010
RUEU	0.000010	0.000010	0.030357	0.000010	0.000010	0.000010	0.000010	0.000010	0.315082	0.518504	0.005719	0.000010	0.000010	0.000010	0.046932	0.033174	0.050122	0.000010
SAR	0.395460	0.000337	0.005199	0.019816	0.022426	0.026978	0.000010	0.009009	0.000010	0.000010	0.012680	0.000010	0.000010	0.508005	0.000010	0.000010	0.000010	0.000010
SAR	0.000010	0.000010	0.000010	0.000010	0.000010	0.000010	0.000010	0.000010	0.000010	0.000010	0.000010	0.000010	0.000010	0.999830	0.000010	0.000010	0.000010	0.000010
SAR	0.001562	0.000010	0.000010	0.000010	0.027119	0.000010	0.000010	0.000010	0.000010	0.000010	0.000010	0.000010	0.000010	0.971169	0.000010	0.000010	0.000010	0.000010
SAR	0.000010	0.000010	0.000010	0.000010	0.000010	0.000010	0.000010	0.000010	0.000010	0.000010	0.000010	0.000010	0.000010	0.999830	0.000010	0.000010	0.000010	0.000010
SAR	0.000010	0.000010	0.000010	0.000010	0.012612	0.000010	0.000010	0.000010	0.000010	0.000010	0.000010	0.000010	0.000010	0.987228	0.000010	0.000010	0.000010	0.000010
SAR	0.000010	0.000010	0.000010	0.000010	0.000010	0.000010	0.000010	0.000010	0.000010	0.000010	0.000010	0.000010	0.000010	0.999830	0.000010	0.000010	0.000010	0.000010
SAR	0.003597	0.000010	0.000010	0.000010	0.021257	0.000010	0.000010	0.000010	0.000010	0.000010	0.000010	0.000010	0.000010	0.974996	0.000010	0.000010	0.000010	0.000010
SAR	0.000010	0.000010	0.000010	0.000010	0.000010	0.000010	0.001994	0.000010	0.000010	0.000010	0.000010	0.000010	0.000010	0.992882	0.000010	0.000010	0.000010	0.004975
SAR	0.000010	0.000010	0.000010	0.000010	0.679431	0.000010	0.000010	0.000010	0.000010	0.000010	0.000010	0.000010	0.000010	0.320409	0.000010	0.000010	0.000010	0.000010
SAR	0.000010	0.000010	0.000010	0.000010	0.000010	0.000010	0.000010	0.000010	0.000010	0.000010	0.000010	0.000010	0.000010	0.999830	0.000010	0.000010	0.000010	0.000010
SAR	0.000010	0.000010	0.000010	0.000010	0.712988	0.000010	0.000010	0.000010	0.000010	0.000010	0.000010	0.000010	0.000010	0.286852	0.000010	0.000010	0.000010	0.000010
SAR	0.032950	0.000010	0.000010	0.000010	0.018563	0.000010	0.000010	0.000010	0.000010	0.000010	0.000010	0.000010	0.000010	0.948337	0.000010	0.000010	0.000010	0.000010
SAR	0.259297	0.000010	0.000010	0.000010	0.000010	0.014471	0.000010	0.000010	0.000010	0.000010	0.000010	0.000010	0.000010	0.726082	0.000010	0.000010	0.000010	0.000010
SAR	0.155210	0.000010	0.001937	0.000010	0.057560	0.031555	0.012666	0.000010	0.000010	0.020962	0.000010	0.000010	0.000010	0.720000	0.000010	0.000010	0.000010	0.000010
SAR	0.052996	0.000010	0.000010	0.000010	0.473099	0.016038	0.000010	0.000010	0.000010	0.000010	0.000010	0.000010	0.000010	0.457727	0.000010	0.000010	0.000010	0.000010
SAR	0.125240	0.000010	0.002789	0.000010	0.004904	0.017719	0.000010	0.000010	0.000010	0.000010	0.000010	0.000010	0.000010	0.849218	0.000010	0.000010	0.000010	0.000010
SAR	0.065434	0.000010	0.011077	0.000010	0.000010	0.007649	0.000010	0.018992	0.000010	0.008455	0.017792	0.000010	0.013385	0.857116	0.000010	0.000010	0.000010	0.000010
SAR	0.999830	0.000010	0.000010	0.000010	0.000010	0.000010	0.000010	0.000010	0.000010	0.000010	0.000010	0.000010	0.000010	0.000010	0.000010	0.000010	0.000010	0.000010
SAR	0.246748	0.000010	0.000010	0.000010	0.000010	0.014740	0.002947	0.000010	0.000010	0.010627	0.000010	0.000010	0.000010	0.724809	0.000010	0.000010	0.000010	0.000010
SAR	0.097804	0.000010	0.000010	0.014385	0.042429	0.000010	0.000010	0.006469	0.000010	0.000010	0.003045	0.000010	0.000010	0.835748	0.000010	0.000010	0.000010	0.000010
SAR	0.000010	0.000010	0.000010	0.000010	0.629871	0.000010	0.000010	0.000010	0.000010	0.000010	0.000010	0.000010	0.000010	0.369969	0.000010	0.000010	0.000010	0.000010
SAR	0.099970	0.000010	0.008000	0.000010	0.000010	0.009029	0.000010	0.000010	0.000010	0.000010	0.000010	0.000010	0.000010	0.882862	0.000010	0.000010	0.000010	0.000010
SAR	0.089011	0.008224	0.001353	0.003531	0.000010	0.012614	0.000010	0.000010	0.000010	0.000010	0.003198	0.000010	0.023914	0.858055	0.000010	0.000010	0.000010	0.000010
SAR	0.999827	0.000010	0.000010	0.000010	0.000010	0.000010	0.000010	0.000010	0.000010	0.000010	0.000010	0.000010	0.000010	0.000010	0.000013	0.000010	0.000010	0.000010
SAR	0.092273	0.000010	0.000010	0.000010	0.068080	0.000010	0.000010	0.000010	0.000010	0.000010	0.009447	0.000010	0.000010	0.830061	0.000010	0.000010	0.000010	0.000010
SAR	0.945529	0.000010	0.000010	0.000010	0.005455	0.000010	0.000010	0.000010	0.000010	0.000010	0.000010	0.000010	0.000010	0.048866	0.000010	0.000010	0.000010	0.000010
SAR	0.111218	0.000010	0.000287	0.002038	0.046135	0.004850	0.000010	0.016626	0.000010	0.000800	0.000010	0.000010	0.000010	0.817948	0.000010	0.000010	0.000010	0.000010
SAR	0.111063	0.000010	0.000010	0.000010	0.055641	0.000010	0.000010	0.004083	0.000010	0.000010	0.000010	0.000010	0.000010	0.829073	0.000010	0.000010	0.000010	0.000010
SAR	0.106322	0.000010	0.000010	0.000010	0.000010	0.000010	0.000010	0.031818	0.000069	0.000010	0.009342	0.000010	0.005831	0.820122	0.000010	0.000010	0.026387	0.000010
SAR	0.999830	0.000010	0.000010	0.000010	0.000010	0.000010	0.000010	0.000010	0.000010	0.000010	0.000010	0.000010	0.000010	0.000010	0.000010	0.000010	0.000010	0.000010
SAR	0.999830	0.000010	0.000010	0.000010	0.000010	0.000010	0.000010	0.000010	0.000010	0.000010	0.000010	0.000010	0.000010	0.000010	0.000010	0.000010	0.000010	0.000010
SAR	0.224864	0.000010	0.000010	0.000010	0.023517	0.021916	0.000010	0.000010	0.000010	0.000010	0.000010	0.000010	0.000650	0.721626	0.000010	0.007308	0.000010	0.000010
SAR	0.081696	0.000010	0.000010	0.000010	0.359569	0.002751	0.000010	0.002016	0.000010	0.000010	0.000010	0.000010	0.000010	0.531973	0.000010	0.021875	0.000010	0.000010
SAR	0.070657	0.023007	0.013536	0.000613	0.040828	0.047376	0.013979	0.076502	0.000010	0.064456	0.008363	0.084389	0.009313	0.527985	0.000010	0.015800	0.000010	0.003166
SAR	0.090800	0.032816	0.000010	0.000010	0.028298	0.011590	0.000010	0.000010	0.000010	0.000010	0.000010	0.000010	0.000019	0.836358	0.000010	0.000010	0.000010	0.000010
SAR	0.063696	0.000010	0.000010	0.000010	0.000010	0.004589	0.005601	0.017345	0.000010	0.021635	0.017381	0.000010	0.018112	0.826381	0.000010	0.014133	0.000010	0.011048
SAR	0.999830	0.000010	0.000010	0.000010	0.000010	0.000010	0.000010	0.000010	0.000010	0.000010	0.000010	0.000010	0.000010	0.000010	0.000010	0.000010	0.000010	0.000010
SAR	0.999829	0.000010	0.000010	0.000010	0.000010	0.000010	0.000010	0.000010	0.000010	0.000010	0.000010	0.000010	0.000011	0.000010	0.000010	0.000010	0.000010	0.000010
SAR	0.104690	0.044130	0.007924	0.009379	0.060005	0.062491	0.041829	0.143014	0.014402	0.069837	0.000010	0.073011	0.008405	0.331460	0.000010	0.000010	0.029383	0.000010
SAR	0.107571	0.005407	0.005593	0.000010	0.000010	0.000010	0.000010	0.008663	0.000010	0.011755	0.019554	0.000010	0.012566	0.824664	0.000010	0.000010	0.004137	0.000010
SAR	0.074536	0.058874	0.025665	0.000010	0.038890	0.039703	0.020586	0.109075	0.000010	0.087885	0.000010	0.105038	0.005438	0.434240	0.000010	0.000010	0.000010	0.000010
SAR	0.078282	0.000237	0.000010	0.000010	0.000010	0.000010	0.000010	0.019920	0.000010	0.000010	0.008148	0.000010	0.016498	0.856640	0.000010	0.000010	0.020165	0.000010
SAR	0.132308	0.000010	0.011933	0.010181	0.000010	0.000010	0.000010	0.000010	0.000010	0.000010	0.016875	0.000010	0.000010	0.824426	0.000010	0.000010	0.000010	0.004156
SAR	0.999830	0.000010	0.000010	0.000010	0.000010	0.000010	0.000010	0.000010	0.000010	0.000010	0.000010	0.000010	0.000010	0.000010	0.000010	0.000010	0.000010	0.000010
SAR	0.802259	0.000010	0.000010	0.000010	0.027157	0.000010	0.000010	0.000010	0.000010	0.000010	0.000010	0.000010	0.000010	0.170434	0.000010	0.000010	0.000010	0.000010
SAR	0.614027	0.011347	0.000010	0.011212	0.000010	0.037132	0.006835	0.050767	0.000010	0.004364	0.001688	0.000010	0.000010	0.262538	0.000010	0.000010	0.000010	0.000010
SAR	0.186544	0.000010	0.000016	0.002156	0.024864	0.020368	0.000010	0.003138	0.000010	0.000010	0.008977	0.000010	0.000010	0.753837	0.000010	0.000010	0.000010	0.000010
SAR	0.085721	0.000010	0.000010	0.000010	0.048579	0.000010	0.000010	0.000010	0.000010	0.000010	0.000010	0.000010	0.000010	0.865549	0.000010	0.000010	0.000010	0.000010
SAR	0.075708	0.000010	0.000010	0.001126	0.000010	0.000010	0.008741	0.019815	0.000010	0.000010	0.012121	0.000010	0.000072	0.875455	0.000010	0.006861	0.000010	0.000010
SAR	0.999830	0.000010	0.000010	0.000010	0.000010	0.000010	0.000010	0.000010	0.000010	0.000010	0.000010	0.000010	0.000010	0.000010	0.000010	0.000010	0.000010	0.000010
SAR	0.999830	0.000010	0.000010	0.000010	0.000010	0.000010	0.000010	0.000010	0.000010	0.000010	0.000010	0.000010	0.000010	0.000010	0.000010	0.000010	0.000010	0.000010
SAR	0.999830	0.000010	0.000010	0.000010	0.000010	0.000010	0.000010	0.000010	0.000010	0.000010	0.000010	0.000010	0.000010	0.000010	0.000010	0.000010	0.000010	0.000010
SAR	0.901032	0.000010	0.000010	0.000010	0.000010	0.000010	0.000010	0.000010	0.000010	0.000010	0.000010	0.000010	0.000010	0.098808	0.000010	0.000010	0.000010	0.000010
SAR	0.100935	0.000010	0.005515	0.000010	0.021727	0.024448	0.000010	0.018418	0.000010	0.000010	0.000010	0.000010	0.000012	0.813834	0.000010	0.000010	0.000010	0.015012
SAR	0.091685	0.000010	0.000010	0.000010	0.000010	0.000010	0.000010	0.011476	0.000010	0.008792	0.005278	0.000010	0.000010	0.874650	0.000010	0.007998	0.000010	0.000010
SAR	0.098087	0.018026	0.005497	0.000613	0.019150	0.000010	0.000010	0.022224	0.013219	0.000010	0.000010	0.000010	0.013806	0.793911	0.000010	0.015387	0.000010	0.000010
SAR	0.411938	0.017389	0.007671	0.000010	0.032844	0.030415	0.014654	0.000010	0.000540	0.000010	0.000010	0.008441	0.027075	0.440961	0.000010	0.006290	0.001722	0.000010
SAR	0.098674	0.000010	0.000010	0.000010	0.031281	0.013595	0.000013	0.000010	0.000010	0.000010	0.000010	0.000010	0.000010	0.856307	0.000010	0.000010	0.000010	0.000010
SAR	0.046526	0.000010	0.000010	0.000010	0.517436	0.012084	0.000010	0.000010	0.000010	0.000010	0.000010	0.000010	0.000010	0.423815	0.000010	0.000010	0.000010	0.000010
SAR	0.059827	0.000010	0.000010	0.000010	0.021833	0.000707	0.000010	0.011916	0.000010	0.000010	0.000010	0.000010	0.000010	0.905586	0.000010	0.000010	0.000010	0.000010
SAR	0.128435	0.000010	0.000010	0.000010	0.000010	0.008115	0.000010	0.000010	0.000010	0.000010	0.007735	0.000010	0.000010	0.836488	0.000010	0.019096	0.000010	0.000010
SAR	0.999830	0.000010	0.000010	0.000010	0.000010	0.000010	0.000010	0.000010	0.000010	0.000010	0.000010	0.000010	0.000010	0.000010	0.000010	0.000010	0.000010	0.000010
SAR	0.091233	0.000010	0.000010	0.008148	0.035698	0.000010	0.000010	0.000010	0.000010	0.000010	0.000010	0.000010	0.000010	0.861717	0.000010	0.000010	0.000010	0.003074
SAR	0.109146	0.000010	0.000010	0.000010	0.015091	0.018472	0.000010	0.003751	0.000010	0.002883	0.000010	0.000010	0.000010	0.829114	0.000010	0.021434	0.000010	0.000010
SAR	0.010021	0.000010	0.006304	0.000010	0.019136	0.000010	0.000010	0.000010	0.000010	0.000010	0.006765	0.000010	0.000010	0.957644	0.000010	0.000010	0.000010	0.000010
SAR	0.000010	0.000010	0.000010	0.000010	0.708323	0.000010	0.000010	0.000010	0.000010	0.000010	0.000010	0.000010	0.000010	0.291517	0.000010	0.000010	0.000010	0.000010
SAR	0.056248	0.000010	0.000010	0.000010	0.364650	0.015772	0.000010	0.000010	0.000010	0.000010	0.005335	0.000010	0.000010	0.557865	0.000010	0.000010	0.000010	0.000010
SAR	0.008100	0.000010	0.000010	0.000010	0.062629	0.000010	0.000010	0.000010	0.000010	0.000010	0.000010	0.000010	0.000010	0.929121	0.000010	0.000010	0.000010	0.000010
SAR	0.000010	0.000010	0.000010	0.000010	0.000010	0.000010	0.000010	0.000010	0.000010	0.000010	0.000010	0.000010	0.000010	0.999830	0.000010	0.000010	0.000010	0.000010
SAR	0.000010	0.000010	0.000010	0.000010	0.999830	0.000010	0.000010	0.000010	0.000010	0.000010	0.000010	0.000010	0.000010	0.000010	0.000010	0.000010	0.000010	0.000010
SAR	0.062116	0.000010	0.000010	0.000010	0.374418	0.014311	0.000010	0.002449	0.000010	0.000010	0.003660	0.000010	0.000010	0.532534	0.000010	0.008996	0.000010	0.001418
SAR	0.014527	0.000010	0.000010	0.000010	0.030015	0.000010	0.000010	0.000010	0.000010	0.000010	0.000010	0.000010	0.000010	0.955308	0.000010	0.000010	0.000010	0.000010
SAR	0.000010	0.000010	0.003487	0.000010	0.667273	0.014038	0.010032	0.000010	0.000010	0.000010	0.000010	0.000010	0.000010	0.305040	0.000010	0.000010	0.000010	0.000010
SAR	0.000594	0.000010	0.000010	0.000010	0.000010	0.000010	0.000010	0.000010	0.000010	0.000010	0.000010	0.000010	0.000010	0.999246	0.000010	0.000010	0.000010	0.000010
SAR	0.000010	0.000010	0.000010	0.000010	0.999830	0.000010	0.000010	0.000010	0.000010	0.000010	0.000010	0.000010	0.000010	0.000010	0.000010	0.000010	0.000010	0.000010
SAR	0.062975	0.000010	0.000010	0.000010	0.337414	0.012696	0.000010	0.000010	0.000010	0.000018	0.000010	0.000010	0.000010	0.586767	0.000010	0.000010	0.000010	0.000010
SAR	0.000010	0.000010	0.000010	0.000010	0.028354	0.000010	0.000010	0.000010	0.000010	0.000010	0.000010	0.000010	0.000010	0.971486	0.000010	0.000010	0.000010	0.000010
SAR	0.000010	0.051341	0.022421	0.000411	0.009540	0.029091	0.006124	0.081932	0.000010	0.045616	0.000010	0.077459	0.024881	0.633855	0.000010	0.017269	0.000010	0.000010
SAR	0.015153	0.000010	0.000010	0.000010	0.007498	0.000010	0.000010	0.000010	0.000010	0.000010	0.000010	0.000010	0.000010	0.977199	0.000010	0.000010	0.000010	0.000010
SAR	0.025038	0.000010	0.014564	0.000010	0.782134	0.000010	0.000010	0.008650	0.006277	0.000010	0.000343	0.000010	0.009234	0.153660	0.000010	0.000010	0.000010	0.000010
SAR	0.000010	0.000010	0.000010	0.000010	0.016737	0.000010	0.000010	0.000010	0.000010	0.000010	0.000010	0.000010	0.000010	0.983103	0.000010	0.000010	0.000010	0.000010
SAR	0.000010	0.000010	0.000010	0.000010	0.000931	0.000010	0.000010	0.000010	0.000010	0.000010	0.000010	0.000010	0.000010	0.998909	0.000010	0.000010	0.000010	0.000010
SAR	0.023825	0.000010	0.017522	0.009354	0.049251	0.000010	0.000010	0.009053	0.000010	0.001212	0.000010	0.000455	0.011008	0.868229	0.000010	0.000010	0.000010	0.010011
SAR	0.000010	0.000010	0.000010	0.000010	0.000010	0.000010	0.000010	0.000010	0.000010	0.000010	0.000010	0.000010	0.000010	0.999830	0.000010	0.000010	0.000010	0.000010
SAR	0.000010	0.000010	0.000010	0.000010	0.999830	0.000010	0.000010	0.000010	0.000010	0.000010	0.000010	0.000010	0.000010	0.000010	0.000010	0.000010	0.000010	0.000010
SAR	0.000010	0.000010	0.000010	0.000010	0.000010	0.000010	0.000010	0.000010	0.000010	0.000010	0.000010	0.000010	0.000010	0.999830	0.000010	0.000010	0.000010	0.000010
SAR	0.000010	0.000010	0.000010	0.000010	0.002312	0.000010	0.000010	0.000010	0.000010	0.000010	0.000010	0.000010	0.000010	0.997528	0.000010	0.000010	0.000010	0.000010
SAR	0.000010	0.020034	0.011507	0.000010	0.029300	0.018405	0.000010	0.076736	0.000010	0.022438	0.000010	0.062915	0.000010	0.743322	0.000010	0.015253	0.000010	0.000010
SAR	0.000010	0.000010	0.000010	0.000010	0.000010	0.000010	0.000010	0.000010	0.000010	0.000010	0.000010	0.000010	0.000010	0.999830	0.000010	0.000010	0.000010	0.000010
SAR	0.000010	0.000010	0.000010	0.000010	0.999823	0.000010	0.000010	0.000010	0.000010	0.000010	0.000010	0.000010	0.000010	0.000017	0.000010	0.000010	0.000010	0.000010
SAR	0.000010	0.000010	0.000010	0.000010	0.008478	0.000010	0.000010	0.000010	0.000010	0.000010	0.000010	0.000010	0.000010	0.991362	0.000010	0.000010	0.000010	0.000010
SAR	0.048511	0.000010	0.000010	0.007817	0.040360	0.000010	0.000010	0.000010	0.000010	0.000010	0.000010	0.000010	0.000010	0.903173	0.000010	0.000010	0.000010	0.000010
SAR	0.034975	0.000010	0.000010	0.000010	0.005824	0.000010	0.000010	0.000010	0.000010	0.000010	0.000010	0.000010	0.000010	0.957275	0.000010	0.000010	0.000010	0.001785
SAR	0.000010	0.000010	0.000010	0.000010	0.601364	0.004537	0.000010	0.009592	0.000010	0.000010	0.000010	0.000010	0.000010	0.384367	0.000010	0.000010	0.000010	0.000010
SAR	0.000010	0.000010	0.000010	0.000010	0.850044	0.000010	0.000010	0.000010	0.000010	0.000010	0.000010	0.000010	0.000010	0.149796	0.000010	0.000010	0.000010	0.000010
SAR	0.038965	0.000010	0.000010	0.000010	0.045157	0.000010	0.000010	0.000010	0.000010	0.000010	0.000010	0.000010	0.000010	0.915728	0.000010	0.000010	0.000010	0.000010
SAR	0.017343	0.000010	0.000749	0.000404	0.020755	0.000010	0.000010	0.009159	0.000010	0.010332	0.000010	0.000010	0.014577	0.926581	0.000010	0.000010	0.000010	0.000010
SAR	0.001564	0.000010	0.000010	0.000010	0.655098	0.000010	0.000010	0.000010	0.000010	0.000010	0.000010	0.000010	0.000010	0.343188	0.000010	0.000010	0.000010	0.000010
SAR	0.000010	0.000010	0.000010	0.000010	0.999830	0.000010	0.000010	0.000010	0.000010	0.000010	0.000010	0.000010	0.000010	0.000010	0.000010	0.000010	0.000010	0.000010
SBWB	0.000010	0.000010	0.999825	0.000010	0.000010	0.000010	0.000010	0.000010	0.000010	0.000015	0.000010	0.000010	0.000010	0.000010	0.000010	0.000010	0.000010	0.000010
SBWB	0.000832	0.000010	0.491162	0.012416	0.013423	0.010188	0.017724	0.051520	0.032621	0.249883	0.000010	0.034671	0.013848	0.017669	0.000010	0.053995	0.000010	0.000010
SBWB	0.011726	0.000010	0.834475	0.000010	0.008065	0.000010	0.000010	0.000010	0.000493	0.094153	0.000010	0.000010	0.000010	0.006415	0.000010	0.036273	0.000010	0.008299
SBWB	0.000010	0.000010	0.999830	0.000010	0.000010	0.000010	0.000010	0.000010	0.000010	0.000010	0.000010	0.000010	0.000010	0.000010	0.000010	0.000010	0.000010	0.000010
SBWB	0.000010	0.000010	0.999830	0.000010	0.000010	0.000010	0.000010	0.000010	0.000010	0.000010	0.000010	0.000010	0.000010	0.000010	0.000010	0.000010	0.000010	0.000010
SBWB	0.010035	0.000010	0.723526	0.023853	0.008929	0.007663	0.000010	0.017310	0.015376	0.148107	0.000010	0.000010	0.008791	0.000010	0.000010	0.036329	0.000010	0.000010
SBWB	0.000010	0.000010	0.843868	0.000010	0.010694	0.000573	0.000010	0.000010	0.000010	0.096155	0.000010	0.000010	0.000010	0.014271	0.000010	0.034320	0.000010	0.000010
SBWB	0.000010	0.000010	0.999830	0.000010	0.000010	0.000010	0.000010	0.000010	0.000010	0.000010	0.000010	0.000010	0.000010	0.000010	0.000010	0.000010	0.000010	0.000010
SBWB	0.000010	0.000010	0.999830	0.000010	0.000010	0.000010	0.000010	0.000010	0.000010	0.000010	0.000010	0.000010	0.000010	0.000010	0.000010	0.000010	0.000010	0.000010
SBWB	0.011510	0.000010	0.951711	0.000010	0.000010	0.000010	0.010265	0.000010	0.000010	0.026374	0.000010	0.000010	0.000010	0.000010	0.000010	0.000010	0.000010	0.000010
SBWB	0.001924	0.000010	0.054399	0.000010	0.016242	0.035132	0.000010	0.000010	0.059753	0.652629	0.001386	0.000010	0.008621	0.001525	0.000010	0.150979	0.000010	0.017339
SBWB	0.000010	0.024789	0.058240	0.000010	0.000010	0.028945	0.000010	0.000010	0.050571	0.684717	0.006766	0.000010	0.000010	0.018176	0.000010	0.127696	0.000010	0.000010
SBWB	0.025482	0.005027	0.062138	0.003731	0.015501	0.014940	0.000010	0.000010	0.055537	0.527511	0.020426	0.000010	0.018668	0.000010	0.000010	0.250969	0.000010	0.000010
SBWB	0.022572	0.014557	0.048467	0.000010	0.000010	0.033803	0.000010	0.000010	0.046285	0.617665	0.009223	0.000010	0.026378	0.000010	0.000010	0.167384	0.000010	0.013586
SBWB	0.000010	0.000010	0.000010	0.000010	0.000010	0.000010	0.000010	0.000010	0.000010	0.999830	0.000010	0.000010	0.000010	0.000010	0.000010	0.000010	0.000010	0.000010
SBWB	0.000010	0.000010	0.000010	0.000010	0.000010	0.000010	0.000010	0.000010	0.000010	0.999830	0.000010	0.000010	0.000010	0.000010	0.000010	0.000010	0.000010	0.000010
SBWB	0.024346	0.000010	0.026520	0.006724	0.000010	0.037957	0.000010	0.000010	0.007915	0.723958	0.000010	0.000010	0.007968	0.021802	0.002528	0.120715	0.000010	0.019498
SBWB	0.015302	0.000010	0.053279	0.000010	0.002008	0.035389	0.000010	0.000010	0.130838	0.606423	0.000010	0.000010	0.000010	0.018451	0.000010	0.127411	0.000010	0.010809
SBWB	0.027348	0.014813	0.033154	0.009400	0.008998	0.000010	0.011329	0.036495	0.000010	0.844022	0.000010	0.000010	0.003592	0.000010	0.000010	0.000010	0.000010	0.010769
SBWB	0.008939	0.000010	0.009450	0.007907	0.000010	0.000010	0.000010	0.000010	0.042949	0.781572	0.011274	0.000010	0.000010	0.012781	0.000010	0.125028	0.000010	0.000010
SER	0.012725	0.046000	0.008920	0.000010	0.000010	0.006916	0.000010	0.002909	0.149193	0.154958	0.000010	0.000010	0.025413	0.000010	0.000010	0.592875	0.000010	0.000010
SER	0.000679	0.048154	0.000169	0.000010	0.000010	0.003602	0.001243	0.002533	0.134405	0.160200	0.000010	0.000010	0.024162	0.020213	0.000010	0.603167	0.000010	0.001415
SER	0.000010	0.000010	0.055010	0.013154	0.001832	0.018362	0.000010	0.007356	0.061927	0.171544	0.000010	0.000010	0.000010	0.021983	0.000010	0.614236	0.000010	0.034515
SER	0.005643	0.000010	0.051696	0.000429	0.000010	0.045717	0.000010	0.000010	0.150811	0.304640	0.000010	0.000010	0.000010	0.000010	0.000010	0.440954	0.000010	0.000010
SLO	0.000010	0.000010	0.000010	0.000010	0.000010	0.000010	0.000010	0.000010	0.000010	0.000010	0.000010	0.000010	0.000010	0.000010	0.000010	0.999830	0.000010	0.000010
SLO	0.000010	0.000010	0.000010	0.000010	0.000010	0.000010	0.000010	0.000010	0.000010	0.000010	0.000010	0.000010	0.000010	0.000010	0.000010	0.999830	0.000010	0.000010
SLO	0.000010	0.000010	0.000010	0.000010	0.000010	0.000010	0.000010	0.000010	0.000010	0.000010	0.000010	0.000010	0.000010	0.000010	0.000010	0.999830	0.000010	0.000010
SLO	0.000010	0.000010	0.000010	0.000010	0.000010	0.000010	0.000010	0.000010	0.000010	0.000010	0.000010	0.000010	0.000010	0.000010	0.000010	0.999830	0.000010	0.000010
SLO	0.000010	0.142247	0.000010	0.000010	0.010277	0.000010	0.000010	0.000010	0.061077	0.000010	0.000010	0.000010	0.000010	0.000010	0.000010	0.786258	0.000010	0.000010
SLO	0.000010	0.123552	0.000010	0.000010	0.006222	0.000010	0.000010	0.000010	0.072409	0.000010	0.008810	0.000010	0.000010	0.000010	0.000010	0.788878	0.000010	0.000010
SLO	0.004261	0.100510	0.000010	0.006893	0.005827	0.000010	0.000010	0.000010	0.082347	0.000010	0.000010	0.000010	0.000010	0.000010	0.000010	0.795567	0.000010	0.004485
SLO	0.019538	0.110791	0.009552	0.011852	0.005689	0.009516	0.000010	0.000010	0.114505	0.019478	0.007060	0.000010	0.026965	0.000010	0.000010	0.664985	0.000010	0.000010
SLO	0.000010	0.161961	0.000010	0.010433	0.007641	0.000010	0.000010	0.000010	0.051064	0.000010	0.000010	0.000010	0.000010	0.000010	0.000010	0.768770	0.000010	0.000010
SLO	0.001403	0.133759	0.002858	0.005548	0.000010	0.000596	0.010794	0.000010	0.113631	0.025315	0.009426	0.000010	0.000870	0.029752	0.000010	0.662927	0.000010	0.003070
SLO	0.000010	0.128199	0.000010	0.006864	0.000068	0.000010	0.000010	0.000010	0.035669	0.000010	0.000010	0.000010	0.013414	0.000010	0.000010	0.806227	0.000010	0.009449
SLO	0.000010	0.119268	0.000010	0.000010	0.014831	0.000010	0.000247	0.000010	0.051760	0.000010	0.000010	0.000010	0.001400	0.000010	0.000010	0.811052	0.000010	0.001333
SLO	0.002070	0.109030	0.000501	0.001603	0.000010	0.016382	0.005358	0.003865	0.105053	0.026490	0.000010	0.000010	0.030797	0.029782	0.000010	0.660595	0.000010	0.008423
SLO	0.000010	0.149561	0.000010	0.000010	0.000010	0.000010	0.000010	0.011998	0.101617	0.041219	0.000010	0.000010	0.027298	0.006971	0.000010	0.661226	0.000010	0.000010
SLO	0.005477	0.112872	0.011930	0.000453	0.007636	0.015135	0.000010	0.003209	0.138240	0.009793	0.000010	0.000010	0.039405	0.000010	0.000010	0.648728	0.000010	0.007061
SLO	0.005040	0.110776	0.000010	0.000719	0.000010	0.000010	0.000010	0.009826	0.056536	0.000010	0.005428	0.000010	0.006125	0.000010	0.000010	0.805450	0.000010	0.000010
SLO	0.010460	0.098312	0.000010	0.000010	0.006907	0.008009	0.000010	0.029392	0.099505	0.000010	0.000010	0.000010	0.004925	0.007626	0.000010	0.727478	0.000010	0.007307
SLO	0.006759	0.126379	0.000010	0.001857	0.004264	0.013468	0.000010	0.001975	0.077969	0.000010	0.010690	0.000010	0.028127	0.012189	0.000010	0.716253	0.000010	0.000010
SLO	0.000010	0.116293	0.000010	0.000010	0.000010	0.000010	0.000010	0.011265	0.043642	0.000754	0.006036	0.000010	0.025617	0.020514	0.000010	0.775779	0.000010	0.000010
SLO	0.004726	0.112133	0.013528	0.002212	0.000010	0.009746	0.000010	0.041632	0.114877	0.000010	0.008690	0.000010	0.000010	0.000010	0.000010	0.691444	0.000010	0.000930
SPA	0.030566	0.167281	0.015462	0.022480	0.000010	0.005360	0.074959	0.557345	0.012222	0.038828	0.006262	0.000010	0.051733	0.002614	0.000010	0.014837	0.000010	0.000010
SPA	0.006936	0.171039	0.024982	0.006825	0.000010	0.028329	0.068037	0.572931	0.018248	0.032879	0.000010	0.000010	0.043558	0.009607	0.001977	0.008042	0.000010	0.006571
SPA	0.000010	0.077980	0.000010	0.000010	0.000010	0.047695	0.037668	0.809058	0.000010	0.000010	0.003172	0.000010	0.004041	0.000010	0.000010	0.000010	0.000010	0.020276
SPA	0.000010	0.215799	0.005929	0.000010	0.004844	0.041925	0.130238	0.397199	0.050085	0.014784	0.022211	0.000010	0.030239	0.042757	0.000010	0.031912	0.000010	0.012028
SPA	0.033566	0.104976	0.003323	0.026121	0.000010	0.019142	0.059452	0.681377	0.000010	0.000010	0.012874	0.000010	0.049844	0.000010	0.000010	0.009243	0.000010	0.000010
SPA	0.020840	0.099398	0.000639	0.028601	0.000010	0.015712	0.021157	0.731471	0.000010	0.000010	0.000010	0.000010	0.045171	0.000010	0.000010	0.024136	0.000010	0.012794
SPA	0.000010	0.107956	0.010908	0.031115	0.006005	0.027683	0.033681	0.725100	0.000010	0.000010	0.000010	0.000010	0.052933	0.000010	0.000010	0.000010	0.000010	0.004529
THAI	0.006174	0.000010	0.001258	0.000010	0.016422	0.000010	0.014340	0.018376	0.000010	0.032969	0.000010	0.303438	0.007330	0.000010	0.000010	0.004572	0.575768	0.019284
THAI	0.000010	0.000010	0.000010	0.000010	0.000010	0.000010	0.000010	0.000010	0.000010	0.000010	0.000010	0.999830	0.000010	0.000010	0.000010	0.000010	0.000010	0.000010
THAI	0.000010	0.000010	0.000010	0.000010	0.000010	0.000010	0.000010	0.000010	0.000010	0.000010	0.000010	0.999830	0.000010	0.000010	0.000010	0.000010	0.000010	0.000010
THAI	0.000010	0.000010	0.000010	0.000010	0.000010	0.000010	0.000010	0.000010	0.000010	0.000010	0.000010	0.999830	0.000010	0.000010	0.000010	0.000010	0.000010	0.000010
THAI	0.000010	0.000010	0.000010	0.000010	0.000010	0.000010	0.000010	0.000010	0.000010	0.000010	0.000010	0.999830	0.000010	0.000010	0.000010	0.000010	0.000010	0.000010
TUN	0.000010	0.000010	0.000010	0.000010	0.047991	0.000010	0.000010	0.925529	0.000010	0.000010	0.000010	0.000010	0.000010	0.018762	0.007578	0.000010	0.000010	0.000010
TUN	0.000010	0.000010	0.000010	0.000010	0.026860	0.000010	0.000010	0.908550	0.000010	0.000010	0.000017	0.000010	0.000010	0.050837	0.013606	0.000010	0.000010	0.000010
TUN	0.000010	0.000010	0.000010	0.000010	0.049031	0.000010	0.000010	0.904643	0.000010	0.000010	0.000010	0.000010	0.000010	0.016725	0.029461	0.000010	0.000010	0.000010
TUN	0.000010	0.000010	0.000010	0.000010	0.038608	0.000010	0.000010	0.891051	0.000010	0.000010	0.000010	0.000010	0.000010	0.040825	0.029376	0.000010	0.000010	0.000010
TUN	0.000010	0.000010	0.000010	0.000010	0.047175	0.000010	0.000010	0.861017	0.000010	0.008360	0.000010	0.000010	0.000010	0.061354	0.021964	0.000010	0.000010	0.000010
TUN	0.000010	0.000010	0.000010	0.000010	0.067396	0.000010	0.000010	0.845799	0.000010	0.026977	0.000019	0.000010	0.000010	0.044244	0.015445	0.000010	0.000010	0.000010
TUN	0.000010	0.000010	0.000010	0.000010	0.057187	0.000010	0.000010	0.876816	0.000010	0.000010	0.000010	0.000010	0.000010	0.036991	0.028866	0.000010	0.000010	0.000010
